# Supplementary material for: CD8+ T cell stemness precedes post-intervention control of HIV viraemia
Source: Nature. 2025 Dec 1;650(8100):196–204. doi: 10.1038/s41586-025-09932-w (PMC12872466; doi:10.1038/s41586-025-09932-w)
Supplement: Supplementary file 3 — Differential expression between PIC and PINC CD8+ T cells. Differentially expressed genes (Supplementary Table 1), surface markers (Supplementary Table 2), and GSNA pathways up (Supplementary Table 3) and down (Supplementary Table 4) in HIV-specific CD8+ T cells from controllers versus non-controllers. [file 41586_2025_9932_MOESM3_ESM.xlsx]

## Sheet: PIC_GEX_DE
	gene_ID	p_val	avg_log2FC	pct.1	pct.2	p_val_adj	diffexpressed
ENSG00000197728-RPS26	RPS26	1e-300	0.64295	0.985	0.922	1e-300	up in PIC
ENSG00000203875-SNHG5	SNHG5	7.25e-219	1.19066	0.592	0.351	2.64e-214	up in PIC
ENSG00000111640-GAPDH	GAPDH	1.26e-123	0.72486	0.918	0.884	4.58e-119	up in PIC
ENSG00000276085-CCL3L1	CCL3L1	2.19e-108	4.30901	0.1	0.005	7.96e-104	up in PIC
ENSG00000240972-MIF	MIF	2.1e-101	0.765107	0.738	0.636	7.65e-97	up in PIC
ENSG00000074800-ENO1	ENO1	2.41e-88	1.06361	0.5	0.362	8.77e-84	up in PIC
ENSG00000211666-IGLV2-14	IGLV2-14	7.7e-86	-2.02282	0.035	0.121	2.8e-81	up in PINC
ENSG00000163563-MNDA	MNDA	1.13e-84	-2.29043	0.019	0.091	4.11e-80	up in PINC
ENSG00000111669-TPI1	TPI1	1.05e-78	0.928885	0.501	0.371	3.82e-74	up in PIC
ENSG00000198034-RPS4X	RPS4X	1.78e-68	0.227211	0.989	0.986	6.48e-64	up in PIC
ENSG00000167526-RPL13	RPL13	1.01e-64	-0.161589	0.998	0.999	3.66e-60	up in PINC
ENSG00000276070-CCL4L2	CCL4L2	2.77e-64	1.21283	0.21	0.101	1.01e-59	up in PIC
ENSG00000106123-EPHB6	EPHB6	2.86e-59	-2.46163	0.013	0.063	1.04e-54	up in PINC
ENSG00000102144-PGK1	PGK1	6.22e-57	0.845103	0.436	0.323	2.26e-52	up in PIC
ENSG00000251002-AC244502.1	AC244502.1	3.79e-53	-2.56777	0.008	0.048	1.38e-48	up in PINC
ENSG00000080822-CLDND1	CLDND1	1.73e-52	-0.658865	0.366	0.476	6.31e-48	up in PINC
ENSG00000134333-LDHA	LDHA	3.57e-52	0.517765	0.65	0.56	1.3e-47	up in PIC
ENSG00000138326-RPS24	RPS24	9.45e-51	0.192257	0.979	0.972	3.44e-46	up in PIC
ENSG00000176171-BNIP3	BNIP3	1.14e-49	1.39031	0.183	0.095	4.14e-45	up in PIC
ENSG00000122884-P4HA1	P4HA1	1.87e-47	1.18429	0.182	0.094	6.81e-43	up in PIC
ENSG00000143889-HNRNPLL	HNRNPLL	6.15e-47	-1.20944	0.064	0.136	2.24e-42	up in PINC
ENSG00000187118-CMC1	CMC1	7.52e-47	-0.257237	0.649	0.767	2.73e-42	up in PINC
ENSG00000236213-AC006369.1	AC006369.1	1.37e-40	-0.730777	0.145	0.234	5e-36	up in PINC
ENSG00000168685-IL7R	IL7R	2.85e-40	-0.394736	0.482	0.589	1.04e-35	up in PINC
ENSG00000111796-KLRB1	KLRB1	2.67e-37	1.93157	0.069	0.02	9.7e-33	up in PIC
ENSG00000184613-NELL2	NELL2	6.07e-36	-0.733759	0.18	0.266	2.21e-31	up in PINC
ENSG00000083845-RPS5	RPS5	2.13e-35	-0.180656	0.921	0.951	7.74e-31	up in PINC
ENSG00000139187-KLRG1	KLRG1	4.25e-35	-0.527741	0.22	0.315	1.54e-30	up in PINC
ENSG00000256039-LINC02446	LINC02446	5.7e-34	1.2412	0.105	0.046	2.07e-29	up in PIC
ENSG00000197057-DTHD1	DTHD1	8.47e-34	-0.701947	0.124	0.2	3.08e-29	up in PINC
ENSG00000105220-GPI	GPI	2.8e-33	1.12916	0.142	0.076	1.02e-28	up in PIC
ENSG00000247095-MIR210HG	MIR210HG	4.15e-33	1.70569	0.067	0.021	1.51e-28	up in PIC
ENSG00000104765-BNIP3L	BNIP3L	4.51e-33	0.734422	0.271	0.186	1.64e-28	up in PIC
ENSG00000205809-KLRC2	KLRC2	8.63e-33	3.06818	0.038	0.005	3.14e-28	up in PIC
ENSG00000128656-CHN1	CHN1	1.03e-32	-2.50753	0.005	0.031	3.74e-28	up in PINC
ENSG00000169508-GPR183	GPR183	1.4e-31	-0.659395	0.172	0.253	5.09e-27	up in PINC
ENSG00000137154-RPS6	RPS6	1.73e-30	-0.126444	0.988	0.993	6.28e-26	up in PINC
ENSG00000188846-RPL14	RPL14	1.06e-29	0.141577	0.984	0.977	3.84e-25	up in PIC
ENSG00000131018-SYNE1	SYNE1	3.43e-29	-0.45097	0.314	0.402	1.25e-24	up in PINC
ENSG00000115415-STAT1	STAT1	1.76e-28	0.98255	0.196	0.127	6.41e-24	up in PIC
ENSG00000214401-KANSL1-AS1	KANSL1-AS1	3.56e-27	-0.884587	0.055	0.104	1.29e-22	up in PINC
ENSG00000165502-RPL36AL	RPL36AL	1.06e-25	0.207177	0.853	0.806	3.87e-21	up in PIC
ENSG00000069667-RORA	RORA	1.53e-25	0.657115	0.241	0.168	5.56e-21	up in PIC
ENSG00000225205-AC078883.1	AC078883.1	4.28e-25	1.22975	0.091	0.044	1.56e-20	up in PIC
ENSG00000155657-TTN	TTN	8.41e-25	-1.09859	0.038	0.079	3.06e-20	up in PINC
ENSG00000170365-SMAD1	SMAD1	1.78e-24	-8.86098	0	0.012	6.47e-20	up in PINC
ENSG00000237541-HLA-DQA2	HLA-DQA2	3.65e-24	1.44974	0.063	0.025	1.33e-19	up in PIC
ENSG00000081237-PTPRC	PTPRC	5.24e-24	-0.162445	0.921	0.935	1.91e-19	up in PINC
ENSG00000115896-PLCL1	PLCL1	7.61e-24	-1.28358	0.034	0.071	2.77e-19	up in PINC
ENSG00000137959-IFI44L	IFI44L	9.57e-24	1.25791	0.063	0.025	3.48e-19	up in PIC
ENSG00000134285-FKBP11	FKBP11	8.06e-23	0.691135	0.184	0.122	2.93e-18	up in PIC
ENSG00000067057-PFKP	PFKP	9.38e-23	1.13918	0.094	0.048	3.41e-18	up in PIC
ENSG00000230587-LINC02580	LINC02580	9.4e-23	-1.78302	0.008	0.03	3.42e-18	up in PINC
ENSG00000109113-RAB34	RAB34	9.64e-23	2.23887	0.038	0.01	3.51e-18	up in PIC
ENSG00000129824-RPS4Y1	RPS4Y1	2.17e-22	-0.12548	0.548	0.673	7.91e-18	up in PINC
ENSG00000231500-RPS18	RPS18	5.71e-22	-0.104566	0.996	0.996	2.08e-17	up in PINC
ENSG00000215788-TNFRSF25	TNFRSF25	7.08e-22	1.91167	0.038	0.01	2.57e-17	up in PIC
ENSG00000146278-PNRC1	PNRC1	7.49e-22	0.20949	0.847	0.818	2.73e-17	up in PIC
ENSG00000163597-SNHG16	SNHG16	8.05e-22	0.868899	0.129	0.077	2.93e-17	up in PIC
ENSG00000137818-RPLP1	RPLP1	8.92e-22	0.0970873	0.998	0.999	3.24e-17	up in PIC
ENSG00000153283-CD96	CD96	2.89e-21	0.345625	0.528	0.464	1.05e-16	up in PIC
ENSG00000198786-MT-ND5	MT-ND5	3.58e-21	0.228031	0.794	0.756	1.3e-16	up in PIC
ENSG00000051523-CYBA	CYBA	6.14e-21	-0.165157	0.865	0.897	2.23e-16	up in PINC
ENSG00000005020-SKAP2	SKAP2	2.56e-20	1.30856	0.056	0.023	9.31e-16	up in PIC
ENSG00000136003-ISCU	ISCU	4.77e-20	-0.324989	0.394	0.469	1.74e-15	up in PINC
ENSG00000157601-MX1	MX1	1.01e-19	0.941303	0.116	0.07	3.69e-15	up in PIC
ENSG00000149925-ALDOA	ALDOA	1.62e-19	0.455174	0.335	0.269	5.9e-15	up in PIC
ENSG00000171314-PGAM1	PGAM1	4.31e-19	0.565521	0.277	0.214	1.57e-14	up in PIC
ENSG00000151773-CCDC122	CCDC122	5.25e-19	-1.73816	0.01	0.03	1.91e-14	up in PINC
ENSG00000133321-PLAAT4	PLAAT4	6.3e-19	-0.18939	0.754	0.8	2.29e-14	up in PINC
ENSG00000114423-CBLB	CBLB	2.85e-18	-0.463839	0.223	0.285	1.04e-13	up in PINC
ENSG00000109107-ALDOC	ALDOC	3.21e-18	1.43669	0.051	0.021	1.17e-13	up in PIC
ENSG00000139193-CD27	CD27	3.42e-18	0.495819	0.266	0.205	1.25e-13	up in PIC
ENSG00000109943-CRTAM	CRTAM	7.57e-18	-0.675746	0.076	0.119	2.75e-13	up in PINC
ENSG00000113719-ERGIC1	ERGIC1	2.32e-17	1.33119	0.05	0.021	8.44e-13	up in PIC
ENSG00000181847-TIGIT	TIGIT	3.54e-17	-0.320525	0.347	0.417	1.29e-12	up in PINC
ENSG00000119917-IFIT3	IFIT3	3.79e-17	2.36655	0.024	0.005	1.38e-12	up in PIC
ENSG00000078596-ITM2A	ITM2A	6.73e-17	-0.442875	0.254	0.316	2.45e-12	up in PINC
ENSG00000177600-RPLP2	RPLP2	7.87e-17	-0.0768889	0.998	0.999	2.86e-12	up in PINC
ENSG00000205810-KLRC3	KLRC3	1.06e-16	3.2293	0.017	0.002	3.85e-12	up in PIC
ENSG00000161970-RPL26	RPL26	2.25e-16	0.0913243	0.99	0.992	8.17e-12	up in PIC
ENSG00000143184-XCL1	XCL1	2.73e-16	-1.01906	0.038	0.069	9.92e-12	up in PINC
ENSG00000076554-TPD52	TPD52	2.75e-16	1.59314	0.039	0.015	1e-11	up in PIC
ENSG00000171522-PTGER4	PTGER4	4.11e-16	0.908078	0.081	0.046	1.5e-11	up in PIC
ENSG00000242114-MTFP1	MTFP1	4.69e-16	0.88598	0.094	0.056	1.71e-11	up in PIC
ENSG00000130255-RPL36	RPL36	5.18e-16	-0.107228	0.973	0.979	1.89e-11	up in PINC
ENSG00000182718-ANXA2	ANXA2	6.65e-16	-0.504236	0.121	0.17	2.42e-11	up in PINC
ENSG00000179344-HLA-DQB1	HLA-DQB1	8.28e-16	-0.709219	0.052	0.087	3.01e-11	up in PINC
ENSG00000067225-PKM	PKM	1.01e-15	0.586484	0.178	0.127	3.67e-11	up in PIC
ENSG00000115687-PASK	PASK	1.77e-15	-0.469749	0.143	0.195	6.44e-11	up in PINC
ENSG00000050730-TNIP3	TNIP3	2.08e-15	-0.656122	0.076	0.115	7.57e-11	up in PINC
ENSG00000196329-GIMAP5	GIMAP5	2.57e-15	-0.356099	0.274	0.333	9.34e-11	up in PINC
ENSG00000247774-PCED1B-AS1	PCED1B-AS1	3.6e-15	0.283121	0.569	0.525	1.31e-10	up in PIC
ENSG00000213626-LBH	LBH	3.85e-15	0.312601	0.402	0.34	1.4e-10	up in PIC
ENSG00000142227-EMP3	EMP3	5.55e-15	-0.183874	0.73	0.769	2.02e-10	up in PINC
ENSG00000163492-CCDC141	CCDC141	7.18e-15	-1.01243	0.021	0.045	2.61e-10	up in PINC
ENSG00000152256-PDK1	PDK1	9.62e-15	0.972216	0.067	0.036	3.5e-10	up in PIC
ENSG00000245164-LINC00861	LINC00861	1.14e-14	-0.378682	0.219	0.277	4.15e-10	up in PINC
ENSG00000104447-TRPS1	TRPS1	1.96e-14	-0.535801	0.106	0.149	7.13e-10	up in PINC
ENSG00000198865-CCDC152	CCDC152	2.04e-14	-0.967965	0.031	0.057	7.42e-10	up in PINC
ENSG00000254101-LINC02055	LINC02055	4.25e-14	5.92168	0.012	0	1.54e-09	up in PIC
ENSG00000138185-ENTPD1	ENTPD1	4.98e-14	1.94127	0.023	0.006	1.81e-09	up in PIC
ENSG00000085563-ABCB1	ABCB1	5.03e-14	1.24417	0.046	0.022	1.83e-09	up in PIC
ENSG00000109452-INPP4B	INPP4B	5.21e-14	-0.557221	0.107	0.15	1.9e-09	up in PINC
ENSG00000125827-TMX4	TMX4	5.42e-14	-0.495845	0.105	0.148	1.97e-09	up in PINC
ENSG00000136250-AOAH	AOAH	8.76e-14	-0.170824	0.545	0.606	3.19e-09	up in PINC
ENSG00000134539-KLRD1	KLRD1	1.03e-13	0.352083	0.329	0.27	3.76e-09	up in PIC
ENSG00000134545-KLRC1	KLRC1	1.05e-13	3.39945	0.015	0.002	3.81e-09	up in PIC
ENSG00000059804-SLC2A3	SLC2A3	1.18e-13	0.572631	0.156	0.112	4.31e-09	up in PIC
ENSG00000274767-AC243829.1	AC243829.1	1.27e-13	0.641713	0.13	0.09	4.63e-09	up in PIC
ENSG00000142541-RPL13A	RPL13A	1.31e-13	-0.0678137	0.998	0.999	4.77e-09	up in PINC
ENSG00000198520-ARMH1	ARMH1	1.53e-13	1.21249	0.036	0.014	5.58e-09	up in PIC
ENSG00000122862-SRGN	SRGN	2.24e-13	-0.136002	0.775	0.812	8.15e-09	up in PINC
ENSG00000114023-FAM162A	FAM162A	3.07e-13	0.521036	0.238	0.189	1.12e-08	up in PIC
ENSG00000092820-EZR	EZR	6.41e-13	-0.258916	0.412	0.474	2.33e-08	up in PINC
ENSG00000189223-PAX8-AS1	PAX8-AS1	9.16e-13	1.26796	0.028	0.01	3.33e-08	up in PIC
ENSG00000229117-RPL41	RPL41	1.03e-12	-0.0584173	0.999	0.999	3.76e-08	up in PINC
ENSG00000176485-PLAAT3	PLAAT3	1.3e-12	-0.562657	0.065	0.098	4.73e-08	up in PINC
ENSG00000237943-PRKCQ-AS1	PRKCQ-AS1	1.67e-12	0.50406	0.161	0.118	6.09e-08	up in PIC
ENSG00000070756-PABPC1	PABPC1	1.72e-12	0.292847	0.608	0.575	6.26e-08	up in PIC
ENSG00000185736-ADARB2	ADARB2	1.97e-12	-1.07323	0.015	0.033	7.17e-08	up in PINC
ENSG00000233755-AL050344.1	AL050344.1	2.04e-12	-0.874743	0.032	0.057	7.43e-08	up in PINC
ENSG00000223865-HLA-DPB1	HLA-DPB1	2.13e-12	-0.16133	0.579	0.644	7.75e-08	up in PINC
ENSG00000143891-GALM	GALM	2.67e-12	-0.67338	0.068	0.101	9.72e-08	up in PINC
ENSG00000087086-FTL	FTL	3.42e-12	0.151649	0.88	0.863	1.24e-07	up in PIC
ENSG00000078304-PPP2R5C	PPP2R5C	4e-12	-0.188724	0.62	0.664	1.45e-07	up in PINC
ENSG00000034053-APBA2	APBA2	4.46e-12	1.3631	0.032	0.013	1.62e-07	up in PIC
ENSG00000204632-HLA-G	HLA-G	8.02e-12	2.08125	0.019	0.005	2.92e-07	up in PIC
ENSG00000175265-GOLGA8A	GOLGA8A	8.41e-12	0.560615	0.111	0.075	3.06e-07	up in PIC
ENSG00000267100-ILF3-DT	ILF3-DT	8.45e-12	-0.563191	0.081	0.116	3.07e-07	up in PINC
ENSG00000052126-PLEKHA5	PLEKHA5	1.32e-11	0.926194	0.059	0.034	4.82e-07	up in PIC
ENSG00000136938-ANP32B	ANP32B	1.58e-11	0.255107	0.485	0.432	5.74e-07	up in PIC
ENSG00000075391-RASAL2	RASAL2	1.85e-11	-1.72245	0.007	0.019	6.72e-07	up in PINC
ENSG00000213928-IRF9	IRF9	1.85e-11	0.49234	0.131	0.093	6.73e-07	up in PIC
ENSG00000170627-GTSF1	GTSF1	1.87e-11	-1.30638	0.012	0.028	6.79e-07	up in PINC
ENSG00000125726-CD70	CD70	1.88e-11	-0.925468	0.015	0.032	6.83e-07	up in PINC
ENSG00000089327-FXYD5	FXYD5	2.51e-11	0.211045	0.604	0.554	9.13e-07	up in PIC
ENSG00000133574-GIMAP4	GIMAP4	2.67e-11	-0.220752	0.439	0.493	9.71e-07	up in PINC
ENSG00000142937-RPS8	RPS8	2.87e-11	-0.0588175	0.997	0.998	1.04e-06	up in PINC
ENSG00000287978-AC245407.2	AC245407.2	3.39e-11	-0.340166	0.111	0.151	1.23e-06	up in PINC
ENSG00000159228-CBR1	CBR1	4.34e-11	0.749509	0.069	0.042	1.58e-06	up in PIC
ENSG00000171476-HOPX	HOPX	4.58e-11	0.5942	0.108	0.075	1.67e-06	up in PIC
ENSG00000188191-PRKAR1B	PRKAR1B	5.49e-11	-0.819942	0.03	0.052	2e-06	up in PINC
ENSG00000204257-HLA-DMA	HLA-DMA	5.69e-11	-0.485548	0.106	0.143	2.07e-06	up in PINC
ENSG00000251562-MALAT1	MALAT1	5.91e-11	-0.0618311	1	1	2.15e-06	up in PINC
ENSG00000123179-EBPL	EBPL	6.01e-11	0.506299	0.095	0.062	2.19e-06	up in PIC
ENSG00000170379-TCAF2	TCAF2	6.4e-11	0.99195	0.044	0.023	2.33e-06	up in PIC
ENSG00000172116-CD8B	CD8B	6.74e-11	0.169751	0.81	0.79	2.45e-06	up in PIC
ENSG00000133639-BTG1	BTG1	7.27e-11	0.158368	0.798	0.783	2.64e-06	up in PIC
ENSG00000164691-TAGAP	TAGAP	9.36e-11	-0.434553	0.089	0.124	3.4e-06	up in PINC
ENSG00000256427-AC010175.1	AC010175.1	9.67e-11	-0.906421	0.02	0.039	3.52e-06	up in PINC
ENSG00000150637-CD226	CD226	1.13e-10	1.26677	0.024	0.009	4.12e-06	up in PIC
ENSG00000169715-MT1E	MT1E	1.14e-10	-0.703212	0.036	0.059	4.13e-06	up in PINC
ENSG00000110852-CLEC2B	CLEC2B	1.16e-10	0.225472	0.6	0.553	4.22e-06	up in PIC
ENSG00000205542-TMSB4X	TMSB4X	1.22e-10	0.0593431	0.999	0.999	4.44e-06	up in PIC
ENSG00000233927-RPS28	RPS28	1.4e-10	-0.0658501	0.995	0.996	5.08e-06	up in PINC
ENSG00000185345-PRKN	PRKN	1.41e-10	1.47517	0.025	0.009	5.14e-06	up in PIC
ENSG00000026297-RNASET2	RNASET2	1.45e-10	-0.376594	0.158	0.2	5.29e-06	up in PINC
ENSG00000151414-NEK7	NEK7	1.51e-10	-0.368187	0.198	0.242	5.51e-06	up in PINC
ENSG00000163519-TRAT1	TRAT1	1.53e-10	-0.305988	0.174	0.218	5.57e-06	up in PINC
ENSG00000109475-RPL34	RPL34	1.6e-10	0.0617626	0.998	0.998	5.82e-06	up in PIC
ENSG00000188313-PLSCR1	PLSCR1	1.73e-10	0.737527	0.086	0.057	6.29e-06	up in PIC
ENSG00000166710-B2M	B2M	1.83e-10	-0.03453	0.999	0.999	6.65e-06	up in PINC
ENSG00000223482-NUTM2A-AS1	NUTM2A-AS1	1.88e-10	0.447696	0.15	0.111	6.84e-06	up in PIC
ENSG00000004468-CD38	CD38	2.12e-10	1.85254	0.016	0.004	7.71e-06	up in PIC
ENSG00000134480-CCNH	CCNH	2.13e-10	0.400495	0.264	0.221	7.74e-06	up in PIC
ENSG00000173674-EIF1AX	EIF1AX	2.47e-10	0.415455	0.229	0.186	8.98e-06	up in PIC
ENSG00000112306-RPS12	RPS12	2.54e-10	-0.0548922	0.999	0.999	9.24e-06	up in PINC
ENSG00000198851-CD3E	CD3E	2.64e-10	-0.143283	0.728	0.758	9.59e-06	up in PINC
ENSG00000135766-EGLN1	EGLN1	2.72e-10	0.629805	0.087	0.058	9.88e-06	up in PIC
ENSG00000168824-NSG1	NSG1	2.85e-10	1.23116	0.037	0.019	1.04e-05	up in PIC
ENSG00000049249-TNFRSF9	TNFRSF9	2.87e-10	-1.46494	0.004	0.014	1.04e-05	up in PINC
ENSG00000111674-ENO2	ENO2	3.75e-10	0.706884	0.089	0.06	1.37e-05	up in PIC
ENSG00000132530-XAF1	XAF1	3.81e-10	0.523506	0.181	0.142	1.39e-05	up in PIC
ENSG00000163191-S100A11	S100A11	3.84e-10	-0.24097	0.275	0.325	1.4e-05	up in PINC
ENSG00000213949-ITGA1	ITGA1	4.22e-10	1.22641	0.022	0.008	1.54e-05	up in PIC
ENSG00000170345-FOS	FOS	4.27e-10	-0.439067	0.097	0.131	1.55e-05	up in PINC
ENSG00000164308-ERAP2	ERAP2	4.9e-10	0.458312	0.103	0.071	1.78e-05	up in PIC
ENSG00000111666-CHPT1	CHPT1	5.25e-10	-0.731098	0.033	0.054	1.91e-05	up in PINC
ENSG00000089157-RPLP0	RPLP0	6.48e-10	0.114169	0.956	0.956	2.36e-05	up in PIC
ENSG00000143185-XCL2	XCL2	8.53e-10	-0.274617	0.113	0.15	3.1e-05	up in PINC
ENSG00000189233-NUGGC	NUGGC	1.11e-09	-1.39331	0.009	0.021	4.05e-05	up in PINC
ENSG00000213585-VDAC1	VDAC1	1.4e-09	0.411619	0.201	0.161	5.09e-05	up in PIC
ENSG00000188994-ZNF292	ZNF292	1.51e-09	0.379272	0.227	0.186	5.51e-05	up in PIC
ENSG00000185745-IFIT1	IFIT1	1.54e-09	1.2041	0.029	0.013	5.59e-05	up in PIC
ENSG00000156508-EEF1A1	EEF1A1	1.57e-09	-0.0488358	0.999	0.999	5.71e-05	up in PINC
ENSG00000163564-PYHIN1	PYHIN1	1.7e-09	-0.13589	0.52	0.57	6.17e-05	up in PINC
ENSG00000164096-C4orf3	C4orf3	1.76e-09	0.290557	0.412	0.369	6.41e-05	up in PIC
ENSG00000137965-IFI44	IFI44	1.93e-09	0.664227	0.079	0.053	7.02e-05	up in PIC
ENSG00000115232-ITGA4	ITGA4	2.18e-09	-0.244788	0.405	0.453	7.95e-05	up in PINC
ENSG00000169100-SLC25A6	SLC25A6	2.72e-09	0.202532	0.537	0.494	9.88e-05	up in PIC
ENSG00000142669-SH3BGRL3	SH3BGRL3	3.34e-09	-0.0751251	0.951	0.958	0.000121628	up in PINC
ENSG00000100422-CERK	CERK	3.38e-09	0.4337	0.103	0.073	0.000122781	up in PIC
ENSG00000113758-DBN1	DBN1	3.74e-09	1.37103	0.03	0.014	0.000135956	up in PIC
ENSG00000185088-RPS27L	RPS27L	4.01e-09	-0.194438	0.327	0.376	0.000145681	up in PINC
ENSG00000183918-SH2D1A	SH2D1A	4.13e-09	-0.228554	0.377	0.421	0.000150276	up in PINC
ENSG00000111728-ST8SIA1	ST8SIA1	4.41e-09	-0.501343	0.073	0.102	0.000160262	up in PINC
ENSG00000267265-AC011476.3	AC011476.3	4.93e-09	1.3367	0.025	0.011	0.000179368	up in PIC
ENSG00000139679-LPAR6	LPAR6	4.95e-09	-0.465001	0.055	0.08	0.000180114	up in PINC
ENSG00000156587-UBE2L6	UBE2L6	5.4e-09	0.34191	0.244	0.204	0.000196368	up in PIC
ENSG00000152061-RABGAP1L	RABGAP1L	7.69e-09	-0.165881	0.526	0.569	0.000279668	up in PINC
ENSG00000171840-NINJ2	NINJ2	8.26e-09	-0.778059	0.025	0.043	0.000300346	up in PINC
ENSG00000100453-GZMB	GZMB	8.4e-09	0.553733	0.141	0.109	0.000305628	up in PIC
ENSG00000103479-RBL2	RBL2	9.16e-09	-0.280148	0.218	0.259	0.000333143	up in PINC
ENSG00000186352-ANKRD37	ANKRD37	1.1e-08	1.05117	0.038	0.02	0.000400472	up in PIC
ENSG00000070081-NUCB2	NUCB2	1.11e-08	-0.293486	0.272	0.313	0.000404535	up in PINC
ENSG00000019582-CD74	CD74	1.19e-08	-0.158914	0.602	0.64	0.000432811	up in PINC
ENSG00000103257-SLC7A5	SLC7A5	1.23e-08	0.905817	0.034	0.018	0.000448091	up in PIC
ENSG00000288016-AL162493.1	AL162493.1	1.3e-08	1.6904	0.018	0.006	0.000472729	up in PIC
ENSG00000245910-SNHG6	SNHG6	1.71e-08	0.111955	0.732	0.693	0.00062021	up in PIC
ENSG00000198821-CD247	CD247	2.09e-08	0.25844	0.406	0.369	0.000760278	up in PIC
ENSG00000119950-MXI1	MXI1	2.52e-08	0.468888	0.121	0.091	0.000917708	up in PIC
ENSG00000136240-KDELR2	KDELR2	2.55e-08	0.48815	0.116	0.086	0.00092658	up in PIC
ENSG00000124225-PMEPA1	PMEPA1	2.93e-08	0.558917	0.076	0.052	0.00106465	up in PIC
ENSG00000112715-VEGFA	VEGFA	2.96e-08	1.90543	0.014	0.004	0.0010772	up in PIC
ENSG00000103769-RAB11A	RAB11A	3.12e-08	-0.320512	0.172	0.21	0.00113653	up in PINC
ENSG00000148908-RGS10	RGS10	3.23e-08	0.239581	0.399	0.358	0.0011758	up in PIC
ENSG00000140365-COMMD4	COMMD4	3.4e-08	-0.545089	0.058	0.082	0.0012379	up in PINC
ENSG00000136161-RCBTB2	RCBTB2	3.79e-08	-0.927372	0.024	0.041	0.00137725	up in PINC
ENSG00000117281-CD160	CD160	3.83e-08	1.03155	0.045	0.027	0.00139374	up in PIC
ENSG00000163682-RPL9	RPL9	3.84e-08	-0.0626811	0.977	0.978	0.00139665	up in PINC
ENSG00000239713-APOBEC3G	APOBEC3G	4.13e-08	0.299502	0.392	0.359	0.00150219	up in PIC
ENSG00000281103-TRG-AS1	TRG-AS1	4.77e-08	-0.236167	0.218	0.26	0.00173323	up in PINC
ENSG00000242574-HLA-DMB	HLA-DMB	4.78e-08	-0.712372	0.024	0.04	0.00173682	up in PINC
ENSG00000183486-MX2	MX2	4.85e-08	0.514676	0.105	0.077	0.00176282	up in PIC
ENSG00000115756-HPCAL1	HPCAL1	5e-08	0.619452	0.071	0.048	0.00181958	up in PIC
ENSG00000108518-PFN1	PFN1	5.83e-08	-0.0906258	0.917	0.928	0.00211931	up in PINC
ENSG00000170571-EMB	EMB	6.04e-08	-0.233793	0.332	0.37	0.00219706	up in PINC
ENSG00000164483-SAMD3	SAMD3	6.43e-08	-0.230461	0.314	0.358	0.00234031	up in PINC
ENSG00000213203-GIMAP1	GIMAP1	6.88e-08	-0.273448	0.236	0.275	0.00250108	up in PINC
ENSG00000130340-SNX9	SNX9	7.02e-08	0.852975	0.039	0.023	0.00255431	up in PIC
ENSG00000067066-SP100	SP100	7.17e-08	0.249639	0.399	0.358	0.00260958	up in PIC
ENSG00000145425-RPS3A	RPS3A	7.77e-08	0.0630849	0.997	0.997	0.00282572	up in PIC
ENSG00000100321-SYNGR1	SYNGR1	8.5e-08	-1.37582	0.006	0.016	0.00309332	up in PINC
ENSG00000168209-DDIT4	DDIT4	1.02e-07	0.727276	0.071	0.049	0.00370353	up in PIC
ENSG00000183878-UTY	UTY	1.04e-07	-0.391211	0.139	0.171	0.00378098	up in PINC
ENSG00000089692-LAG3	LAG3	1.06e-07	0.433842	0.159	0.128	0.00384141	up in PIC
ENSG00000198846-TOX	TOX	1.06e-07	-0.298633	0.153	0.187	0.00386151	up in PINC
ENSG00000170624-SGCD	SGCD	1.17e-07	-0.482084	0.096	0.124	0.00427087	up in PINC
ENSG00000142089-IFITM3	IFITM3	1.24e-07	-0.352893	0.066	0.091	0.0045248	up in PINC
ENSG00000269834-ZNF528-AS1	ZNF528-AS1	1.37e-07	-0.983173	0.012	0.023	0.00498769	up in PINC
ENSG00000228334-AC024028.1	AC024028.1	1.49e-07	1.74281	0.013	0.004	0.00541308	up in PIC
ENSG00000112667-DNPH1	DNPH1	1.53e-07	0.362188	0.176	0.143	0.00555904	up in PIC
ENSG00000111875-ASF1A	ASF1A	1.59e-07	-0.31683	0.107	0.136	0.00576857	up in PINC
ENSG00000100298-APOBEC3H	APOBEC3H	1.82e-07	0.669023	0.066	0.045	0.00663493	up in PIC
ENSG00000258667-HIF1A-AS3	HIF1A-AS3	2.05e-07	1.90537	0.012	0.003	0.00745264	up in PIC
ENSG00000168214-RBPJ	RBPJ	2.08e-07	0.302151	0.183	0.149	0.00755973	up in PIC
ENSG00000136732-GYPC	GYPC	2.09e-07	0.240747	0.401	0.361	0.00761047	up in PIC
ENSG00000108654-DDX5	DDX5	2.14e-07	-0.114166	0.754	0.781	0.00777187	up in PINC
ENSG00000135916-ITM2C	ITM2C	2.4e-07	0.356636	0.163	0.131	0.00871322	up in PIC
ENSG00000232112-TMA7	TMA7	2.54e-07	-0.102699	0.832	0.853	0.00922068	up in PINC
ENSG00000117020-AKT3	AKT3	2.68e-07	-0.342708	0.152	0.185	0.00976258	up in PINC
ENSG00000237945-LINC00649	LINC00649	2.8e-07	-0.441587	0.087	0.113	0.0101843	up in PINC
ENSG00000178913-TAF7	TAF7	2.86e-07	-0.244539	0.205	0.241	0.0104131	up in PINC
ENSG00000196683-TOMM7	TOMM7	2.99e-07	-0.102829	0.791	0.817	0.0108703	up in PINC
ENSG00000160310-PRMT2	PRMT2	3.02e-07	0.237357	0.288	0.249	0.0109908	up in PIC
ENSG00000227039-ITGB2-AS1	ITGB2-AS1	3.33e-07	-0.43629	0.033	0.05	0.0121093	up in PINC
ENSG00000136147-PHF11	PHF11	3.36e-07	0.237188	0.28	0.241	0.0122122	up in PIC
ENSG00000173917-HOXB2	HOXB2	3.65e-07	-0.49959	0.056	0.077	0.0132932	up in PINC
ENSG00000138496-PARP9	PARP9	3.91e-07	0.519191	0.087	0.064	0.014227	up in PIC
ENSG00000170473-PYM1	PYM1	3.92e-07	-0.364968	0.09	0.116	0.0142663	up in PINC
ENSG00000268027-AC243960.1	AC243960.1	3.93e-07	0.391905	0.117	0.09	0.0142862	up in PIC
ENSG00000206503-HLA-A	HLA-A	4.56e-07	-0.0644525	0.986	0.986	0.0165766	up in PINC
ENSG00000154814-OXNAD1	OXNAD1	4.67e-07	0.447225	0.107	0.081	0.0169736	up in PIC
ENSG00000206190-ATP10A	ATP10A	4.79e-07	0.721225	0.037	0.022	0.017428	up in PIC
ENSG00000126709-IFI6	IFI6	5.14e-07	0.606662	0.202	0.172	0.0186982	up in PIC
ENSG00000183696-UPP1	UPP1	5.72e-07	0.312693	0.194	0.16	0.0208002	up in PIC
ENSG00000253438-PCAT1	PCAT1	5.75e-07	-0.504435	0.066	0.089	0.0209281	up in PINC
ENSG00000147138-GPR174	GPR174	5.8e-07	-0.25698	0.228	0.263	0.0210889	up in PINC
ENSG00000102172-SMS	SMS	5.8e-07	-0.231606	0.114	0.144	0.0210926	up in PINC
ENSG00000169062-UPF3A	UPF3A	6.01e-07	-0.270333	0.203	0.236	0.0218761	up in PINC
ENSG00000133794-ARNTL	ARNTL	6.02e-07	0.398649	0.119	0.092	0.0219044	up in PIC
ENSG00000163565-IFI16	IFI16	6.56e-07	0.22666	0.411	0.378	0.0238737	up in PIC
ENSG00000161298-ZNF382	ZNF382	6.6e-07	-1.03314	0.009	0.019	0.0240069	up in PINC
ENSG00000162739-SLAMF6	SLAMF6	6.76e-07	-0.328397	0.167	0.199	0.0246049	up in PINC
ENSG00000231890-DARS-AS1	DARS-AS1	7.48e-07	1.18482	0.023	0.011	0.0272156	up in PIC
ENSG00000198755-RPL10A	RPL10A	7.5e-07	-0.060893	0.939	0.947	0.0272825	up in PINC
ENSG00000085491-SLC25A24	SLC25A24	7.61e-07	-0.530757	0.053	0.074	0.0276856	up in PINC
ENSG00000120071-KANSL1	KANSL1	7.74e-07	-0.307162	0.147	0.178	0.0281535	up in PINC
ENSG00000198937-CCDC167	CCDC167	8.24e-07	-0.385541	0.067	0.09	0.0299732	up in PINC
ENSG00000162654-GBP4	GBP4	8.42e-07	0.418089	0.175	0.146	0.0306253	up in PIC
ENSG00000115604-IL18R1	IL18R1	8.48e-07	0.970406	0.025	0.013	0.0308289	up in PIC
ENSG00000151136-BTBD11	BTBD11	1.02e-06	0.851576	0.025	0.013	0.037024	up in PIC
ENSG00000213741-RPS29	RPS29	1.02e-06	-0.066882	0.994	0.993	0.0372048	up in PINC
ENSG00000177954-RPS27	RPS27	1.05e-06	-0.0420159	0.999	0.999	0.0382408	up in PINC
ENSG00000226067-LINC00623	LINC00623	1.12e-06	-0.259992	0.173	0.205	0.0406831	up in PINC
ENSG00000204287-HLA-DRA	HLA-DRA	1.19e-06	-0.271355	0.137	0.167	0.0432185	up in PINC
ENSG00000137441-FGFBP2	FGFBP2	1.2e-06	0.390305	0.205	0.174	0.0437504	up in PIC
ENSG00000125354-SEPTIN6	SEPTIN6	1.25e-06	0.281299	0.357	0.326	0.045571	up in PIC
ENSG00000155957-TMBIM4	TMBIM4	1.27e-06	-0.219161	0.3	0.336	0.046145	up in PINC
ENSG00000204525-HLA-C	HLA-C	1.31e-06	0.0667548	0.972	0.97	0.0477203	up in PIC
ENSG00000197971-MBP	MBP	1.41e-06	0.193037	0.467	0.433	0.051207	not significant
ENSG00000140511-HAPLN3	HAPLN3	1.46e-06	1.98337	0.011	0.003	0.0530254	not significant
ENSG00000099977-DDT	DDT	1.49e-06	0.312774	0.221	0.188	0.0541556	not significant
ENSG00000106605-BLVRA	BLVRA	1.52e-06	-0.478818	0.053	0.073	0.0553149	not significant
ENSG00000100376-FAM118A	FAM118A	1.59e-06	-0.46753	0.093	0.118	0.057791	not significant
ENSG00000133112-TPT1	TPT1	1.68e-06	-0.0322944	0.998	0.998	0.0611254	not significant
ENSG00000173114-LRRN3	LRRN3	1.78e-06	1.03619	0.018	0.008	0.0649165	not significant
ENSG00000134193-REG4	REG4	1.95e-06	1.83333	0.011	0.003	0.0707703	not significant
ENSG00000250166-AC053513.1	AC053513.1	1.96e-06	-0.488296	0.042	0.06	0.0712067	not significant
ENSG00000112182-BACH2	BACH2	2e-06	0.452269	0.089	0.066	0.0728896	not significant
ENSG00000186197-EDARADD	EDARADD	2.07e-06	-0.664728	0.02	0.034	0.0753341	not significant
ENSG00000173272-MZT2A	MZT2A	2.09e-06	0.29184	0.237	0.204	0.0759592	not significant
ENSG00000188001-TPRG1	TPRG1	2.2e-06	-0.422218	0.089	0.114	0.080047	not significant
ENSG00000106686-SPATA6L	SPATA6L	2.25e-06	-1.06414	0.007	0.015	0.0819363	not significant
ENSG00000176083-ZNF683	ZNF683	2.28e-06	1.75911	0.01	0.003	0.0827734	not significant
ENSG00000171681-ATF7IP	ATF7IP	2.36e-06	-0.199763	0.277	0.312	0.085764	not significant
ENSG00000074696-HACD3	HACD3	2.44e-06	-0.407378	0.073	0.095	0.0887508	not significant
ENSG00000186395-KRT10	KRT10	2.52e-06	-0.175372	0.379	0.416	0.091521	not significant
ENSG00000167613-LAIR1	LAIR1	2.54e-06	1.62314	0.014	0.006	0.0923373	not significant
ENSG00000214894-LINC00243	LINC00243	2.54e-06	0.863718	0.037	0.022	0.0923383	not significant
ENSG00000133104-SPART	SPART	2.62e-06	1.58357	0.013	0.005	0.0953215	not significant
ENSG00000172292-CERS6	CERS6	3.1e-06	0.961653	0.019	0.009	0.112797	not significant
ENSG00000234665-LERFS	LERFS	3.17e-06	1.56319	0.014	0.006	0.115455	not significant
ENSG00000118922-KLF12	KLF12	3.2e-06	-0.281288	0.178	0.208	0.116311	not significant
ENSG00000172183-ISG20	ISG20	3.36e-06	0.278378	0.41	0.381	0.122079	not significant
ENSG00000159111-MRPL10	MRPL10	3.46e-06	-0.297566	0.153	0.184	0.125709	not significant
ENSG00000104408-EIF3E	EIF3E	3.52e-06	0.185653	0.409	0.378	0.128085	not significant
ENSG00000204642-HLA-F	HLA-F	3.64e-06	-0.120488	0.639	0.669	0.13249	not significant
ENSG00000084207-GSTP1	GSTP1	3.89e-06	0.15836	0.437	0.399	0.141396	not significant
ENSG00000155366-RHOC	RHOC	4.1e-06	-0.420479	0.055	0.074	0.149054	not significant
ENSG00000178234-GALNT11	GALNT11	4.17e-06	-0.337496	0.097	0.122	0.151549	not significant
ENSG00000117450-PRDX1	PRDX1	4.17e-06	-0.279168	0.191	0.223	0.151609	not significant
ENSG00000231770-TMEM44-AS1	TMEM44-AS1	4.29e-06	-0.74953	0.011	0.021	0.156008	not significant
ENSG00000162645-GBP2	GBP2	4.31e-06	0.260125	0.257	0.225	0.156944	not significant
ENSG00000111962-UST	UST	4.32e-06	-0.904299	0.012	0.022	0.156962	not significant
ENSG00000159445-THEM4	THEM4	4.36e-06	0.511945	0.067	0.048	0.158443	not significant
ENSG00000116667-C1orf21	C1orf21	4.71e-06	-0.137596	0.408	0.448	0.171344	not significant
ENSG00000131469-RPL27	RPL27	4.73e-06	-0.0630448	0.952	0.956	0.171945	not significant
ENSG00000172543-CTSW	CTSW	4.75e-06	0.268649	0.3	0.268	0.172632	not significant
ENSG00000173482-PTPRM	PTPRM	4.79e-06	0.905301	0.042	0.027	0.174263	not significant
ENSG00000228956-SATB1-AS1	SATB1-AS1	4.98e-06	0.386151	0.057	0.039	0.181196	not significant
ENSG00000181163-NPM1	NPM1	5.02e-06	0.136623	0.698	0.684	0.182672	not significant
ENSG00000100503-NIN	NIN	5.52e-06	-0.253974	0.197	0.229	0.200655	not significant
ENSG00000164597-COG5	COG5	5.64e-06	-0.387814	0.094	0.118	0.205272	not significant
ENSG00000160284-SPATC1L	SPATC1L	5.68e-06	-0.577048	0.02	0.032	0.206728	not significant
ENSG00000078589-P2RY10	P2RY10	6.44e-06	-0.261112	0.188	0.22	0.234128	not significant
ENSG00000272870-AC097534.2	AC097534.2	6.79e-06	0.764591	0.052	0.036	0.247044	not significant
ENSG00000122417-ODF2L	ODF2L	6.84e-06	0.344508	0.163	0.136	0.248707	not significant
ENSG00000069275-NUCKS1	NUCKS1	7.04e-06	-0.192186	0.347	0.381	0.255954	not significant
ENSG00000217555-CKLF	CKLF	7.16e-06	-0.187609	0.292	0.327	0.260293	not significant
ENSG00000227678-AL355581.1	AL355581.1	7.22e-06	-0.727376	0.012	0.022	0.262518	not significant
ENSG00000198919-DZIP3	DZIP3	7.26e-06	-0.528296	0.042	0.059	0.264194	not significant
ENSG00000150991-UBC	UBC	7.34e-06	-0.109612	0.577	0.613	0.266953	not significant
ENSG00000104904-OAZ1	OAZ1	7.36e-06	-0.0696991	0.851	0.869	0.267694	not significant
ENSG00000198945-L3MBTL3	L3MBTL3	7.61e-06	-0.275612	0.12	0.147	0.276778	not significant
ENSG00000149932-TMEM219	TMEM219	7.79e-06	-0.261073	0.196	0.227	0.28346	not significant
ENSG00000121964-GTDC1	GTDC1	7.9e-06	-0.26212	0.104	0.129	0.287479	not significant
ENSG00000068878-PSME4	PSME4	7.91e-06	0.421081	0.087	0.066	0.287592	not significant
ENSG00000074966-TXK	TXK	8.09e-06	1.21207	0.013	0.005	0.294263	not significant
ENSG00000117000-RLF	RLF	8.22e-06	0.439109	0.129	0.104	0.29915	not significant
ENSG00000255302-EID1	EID1	8.57e-06	-0.179139	0.294	0.33	0.311756	not significant
ENSG00000050165-DKK3	DKK3	8.58e-06	0.762062	0.034	0.021	0.312165	not significant
ENSG00000170525-PFKFB3	PFKFB3	8.9e-06	0.595695	0.054	0.037	0.323778	not significant
ENSG00000058056-USP13	USP13	9e-06	-0.988955	0.011	0.02	0.327246	not significant
ENSG00000066294-CD84	CD84	9.15e-06	-0.217334	0.141	0.17	0.332635	not significant
ENSG00000073969-NSF	NSF	9.19e-06	0.505645	0.097	0.076	0.334084	not significant
ENSG00000196126-HLA-DRB1	HLA-DRB1	9.25e-06	-0.174917	0.301	0.339	0.33657	not significant
ENSG00000160932-LY6E	LY6E	9.49e-06	0.282565	0.404	0.382	0.344989	not significant
ENSG00000215252-GOLGA8B	GOLGA8B	9.73e-06	0.337251	0.1	0.078	0.353831	not significant
ENSG00000103145-HCFC1R1	HCFC1R1	9.75e-06	0.374811	0.104	0.082	0.354616	not significant
ENSG00000232104-RFX3-AS1	RFX3-AS1	9.96e-06	-0.438074	0.036	0.051	0.362382	not significant
ENSG00000116824-CD2	CD2	1.02e-05	-0.0865262	0.751	0.784	0.369425	not significant
ENSG00000067082-KLF6	KLF6	1.03e-05	-0.121138	0.571	0.609	0.373932	not significant
ENSG00000163219-ARHGAP25	ARHGAP25	1.05e-05	-0.194472	0.218	0.25	0.38204	not significant
ENSG00000186187-ZNRF1	ZNRF1	1.08e-05	1.05775	0.012	0.005	0.392486	not significant
ENSG00000128050-PAICS	PAICS	1.08e-05	1.01321	0.026	0.014	0.394411	not significant
ENSG00000182568-SATB1	SATB1	1.09e-05	0.595469	0.045	0.03	0.397123	not significant
ENSG00000102096-PIM2	PIM2	1.11e-05	0.599081	0.035	0.021	0.404168	not significant
ENSG00000239636-AC004865.2	AC004865.2	1.12e-05	-0.454545	0.031	0.045	0.408872	not significant
ENSG00000090554-FLT3LG	FLT3LG	1.14e-05	0.342955	0.127	0.103	0.4132	not significant
ENSG00000135842-NIBAN1	NIBAN1	1.14e-05	-0.259472	0.165	0.193	0.414976	not significant
ENSG00000166503-HDGFL3	HDGFL3	1.22e-05	0.738483	0.028	0.017	0.443499	not significant
ENSG00000155090-KLF10	KLF10	1.23e-05	0.767721	0.029	0.017	0.445649	not significant
ENSG00000213145-CRIP1	CRIP1	1.28e-05	-0.126142	0.546	0.582	0.465564	not significant
ENSG00000227507-LTB	LTB	1.29e-05	0.418039	0.123	0.099	0.470016	not significant
ENSG00000162852-CNST	CNST	1.3e-05	0.324318	0.086	0.065	0.472209	not significant
ENSG00000160791-CCR5	CCR5	1.36e-05	-0.745592	0.022	0.034	0.495595	not significant
ENSG00000122224-LY9	LY9	1.38e-05	-0.174885	0.225	0.258	0.500639	not significant
ENSG00000147403-RPL10	RPL10	1.39e-05	0.0426134	0.998	0.999	0.504613	not significant
ENSG00000105639-JAK3	JAK3	1.44e-05	0.633961	0.044	0.029	0.524945	not significant
ENSG00000134419-RPS15A	RPS15A	1.47e-05	0.0428116	0.998	0.998	0.534151	not significant
ENSG00000141526-SLC16A3	SLC16A3	1.47e-05	0.728101	0.019	0.01	0.534542	not significant
ENSG00000159335-PTMS	PTMS	1.51e-05	0.411767	0.084	0.064	0.54755	not significant
ENSG00000164466-SFXN1	SFXN1	1.54e-05	0.364241	0.17	0.144	0.559082	not significant
ENSG00000160654-CD3G	CD3G	1.54e-05	-0.102307	0.55	0.589	0.560773	not significant
ENSG00000173193-PARP14	PARP14	1.54e-05	0.27849	0.184	0.156	0.561304	not significant
ENSG00000113088-GZMK	GZMK	1.55e-05	-0.131658	0.266	0.304	0.562106	not significant
ENSG00000112782-CLIC5	CLIC5	1.56e-05	1.03849	0.022	0.012	0.567387	not significant
ENSG00000203747-FCGR3A	FCGR3A	1.59e-05	0.961849	0.016	0.008	0.578353	not significant
ENSG00000198886-MT-ND4	MT-ND4	1.64e-05	-0.054144	0.829	0.859	0.59592	not significant
ENSG00000172757-CFL1	CFL1	1.7e-05	-0.087308	0.745	0.765	0.61756	not significant
ENSG00000109680-TBC1D19	TBC1D19	1.77e-05	-0.404059	0.05	0.067	0.644537	not significant
ENSG00000079335-CDC14A	CDC14A	1.78e-05	-0.28248	0.103	0.127	0.647339	not significant
ENSG00000185507-IRF7	IRF7	1.8e-05	0.384032	0.087	0.067	0.654164	not significant
ENSG00000197872-FAM49A	FAM49A	1.8e-05	0.908998	0.028	0.017	0.655012	not significant
ENSG00000164105-SAP30	SAP30	1.85e-05	0.356553	0.111	0.088	0.67387	not significant
ENSG00000005302-MSL3	MSL3	1.92e-05	0.284941	0.223	0.194	0.697827	not significant
ENSG00000176845-METRNL	METRNL	2.01e-05	-0.168305	0.227	0.261	0.731002	not significant
ENSG00000159884-CCDC107	CCDC107	2.02e-05	0.371497	0.173	0.148	0.734731	not significant
ENSG00000140950-MEAK7	MEAK7	2.06e-05	0.671052	0.028	0.017	0.747814	not significant
ENSG00000143756-FBXO28	FBXO28	2.07e-05	-0.456595	0.047	0.063	0.752993	not significant
ENSG00000168653-NDUFS5	NDUFS5	2.09e-05	-0.155234	0.464	0.501	0.758465	not significant
ENSG00000119922-IFIT2	IFIT2	2.12e-05	0.823195	0.039	0.026	0.770483	not significant
ENSG00000123636-BAZ2B	BAZ2B	2.16e-05	-0.393278	0.052	0.069	0.784081	not significant
ENSG00000185024-BRF1	BRF1	2.22e-05	0.72634	0.032	0.02	0.807079	not significant
ENSG00000179588-ZFPM1	ZFPM1	2.24e-05	-0.502781	0.046	0.062	0.814917	not significant
ENSG00000130741-EIF2S3	EIF2S3	2.34e-05	0.271072	0.179	0.152	0.849563	not significant
ENSG00000151553-FAM160B1	FAM160B1	2.34e-05	-0.283605	0.12	0.146	0.851039	not significant
ENSG00000135127-BICDL1	BICDL1	2.38e-05	-0.42084	0.066	0.085	0.864361	not significant
ENSG00000170873-MTSS1	MTSS1	2.5e-05	-0.726258	0.02	0.031	0.909829	not significant
ENSG00000265972-TXNIP	TXNIP	2.75e-05	0.211593	0.423	0.394	1	not significant
ENSG00000182957-SPATA13	SPATA13	2.75e-05	-0.225109	0.165	0.193	1	not significant
ENSG00000145220-LYAR	LYAR	2.76e-05	-0.208536	0.387	0.414	1	not significant
ENSG00000183826-BTBD9	BTBD9	2.79e-05	-0.336061	0.088	0.11	1	not significant
ENSG00000171033-PKIA	PKIA	2.85e-05	0.854522	0.023	0.013	1	not significant
ENSG00000196262-PPIA	PPIA	2.89e-05	-0.0785957	0.826	0.846	1	not significant
ENSG00000160948-VPS28	VPS28	2.95e-05	-0.20206	0.307	0.337	1	not significant
ENSG00000181104-F2R	F2R	3.03e-05	-0.21233	0.17	0.199	1	not significant
ENSG00000182165-TP53TG1	TP53TG1	3.04e-05	-0.293269	0.071	0.091	1	not significant
ENSG00000172123-SLFN12	SLFN12	3.06e-05	-0.761459	0.016	0.026	1	not significant
ENSG00000134215-VAV3	VAV3	3.09e-05	-0.392185	0.076	0.096	1	not significant
ENSG00000196968-FUT11	FUT11	3.12e-05	0.567498	0.052	0.037	1	not significant
ENSG00000152684-PELO	PELO	3.17e-05	0.578596	0.046	0.032	1	not significant
ENSG00000256633-AP005019.1	AP005019.1	3.22e-05	1.60603	0.01	0.004	1	not significant
ENSG00000109787-KLF3	KLF3	3.28e-05	-0.242658	0.131	0.157	1	not significant
ENSG00000182379-NXPH4	NXPH4	3.33e-05	0.564288	0.037	0.024	1	not significant
ENSG00000144560-VGLL4	VGLL4	3.58e-05	0.509425	0.071	0.053	1	not significant
ENSG00000164111-ANXA5	ANXA5	3.62e-05	-0.201512	0.198	0.228	1	not significant
ENSG00000215790-SLC35E2A	SLC35E2A	3.67e-05	0.881818	0.024	0.014	1	not significant
ENSG00000082074-FYB1	FYB1	3.68e-05	-0.120967	0.505	0.542	1	not significant
ENSG00000137193-PIM1	PIM1	3.69e-05	0.570296	0.044	0.03	1	not significant
ENSG00000032742-IFT88	IFT88	3.72e-05	-0.383619	0.047	0.063	1	not significant
ENSG00000120675-DNAJC15	DNAJC15	3.84e-05	-0.290766	0.15	0.176	1	not significant
ENSG00000145730-PAM	PAM	3.86e-05	0.362082	0.163	0.139	1	not significant
ENSG00000085871-MGST2	MGST2	4.08e-05	1.1767	0.01	0.004	1	not significant
ENSG00000143799-PARP1	PARP1	4.24e-05	-0.255353	0.127	0.152	1	not significant
ENSG00000113732-ATP6V0E1	ATP6V0E1	4.25e-05	-0.131556	0.403	0.434	1	not significant
ENSG00000111716-LDHB	LDHB	4.3e-05	0.155898	0.49	0.457	1	not significant
ENSG00000152229-PSTPIP2	PSTPIP2	4.35e-05	0.671548	0.025	0.015	1	not significant
ENSG00000185261-KIAA0825	KIAA0825	4.36e-05	-0.520384	0.039	0.054	1	not significant
ENSG00000174444-RPL4	RPL4	4.47e-05	0.0802638	0.847	0.84	1	not significant
ENSG00000163600-ICOS	ICOS	4.54e-05	-0.454693	0.049	0.066	1	not significant
ENSG00000204628-RACK1	RACK1	4.84e-05	0.0657124	0.938	0.933	1	not significant
ENSG00000286619-AC119673.2	AC119673.2	4.86e-05	1.23775	0.013	0.006	1	not significant
ENSG00000164603-BMT2	BMT2	5e-05	0.406846	0.098	0.078	1	not significant
ENSG00000115956-PLEK	PLEK	5.18e-05	-0.157208	0.238	0.271	1	not significant
ENSG00000123200-ZC3H13	ZC3H13	5.39e-05	-0.234643	0.169	0.195	1	not significant
ENSG00000069424-KCNAB2	KCNAB2	5.4e-05	0.392468	0.084	0.065	1	not significant
ENSG00000205581-HMGN1	HMGN1	5.4e-05	0.160519	0.389	0.357	1	not significant
ENSG00000164346-NSA2	NSA2	5.44e-05	0.140969	0.498	0.47	1	not significant
ENSG00000284624-AC092902.4	AC092902.4	5.53e-05	0.994698	0.018	0.01	1	not significant
ENSG00000134107-BHLHE40	BHLHE40	5.54e-05	0.447681	0.069	0.052	1	not significant
ENSG00000228775-WEE2-AS1	WEE2-AS1	5.57e-05	-0.990453	0.005	0.012	1	not significant
ENSG00000133134-BEX2	BEX2	5.6e-05	0.311171	0.109	0.088	1	not significant
ENSG00000197958-RPL12	RPL12	5.7e-05	-0.0547714	0.985	0.986	1	not significant
ENSG00000065809-FAM107B	FAM107B	5.79e-05	-0.149858	0.39	0.421	1	not significant
ENSG00000174500-GCSAM	GCSAM	5.94e-05	-0.937467	0.009	0.017	1	not significant
ENSG00000111906-HDDC2	HDDC2	6.02e-05	-0.17153	0.19	0.219	1	not significant
ENSG00000172725-CORO1B	CORO1B	6.11e-05	0.38442	0.11	0.09	1	not significant
ENSG00000138795-LEF1	LEF1	6.44e-05	0.446763	0.047	0.033	1	not significant
ENSG00000134884-ARGLU1	ARGLU1	6.7e-05	0.142663	0.561	0.535	1	not significant
ENSG00000197620-CXorf40A	CXorf40A	6.7e-05	-0.526628	0.022	0.033	1	not significant
ENSG00000126838-PZP	PZP	6.76e-05	-0.807528	0.012	0.02	1	not significant
ENSG00000175611-LINC00476	LINC00476	6.82e-05	-0.392589	0.042	0.057	1	not significant
ENSG00000205593-DENND6B	DENND6B	6.97e-05	1.38996	0.015	0.007	1	not significant
ENSG00000164398-ACSL6	ACSL6	7e-05	-0.910688	0.01	0.018	1	not significant
ENSG00000175274-TP53I11	TP53I11	7.02e-05	-1.01046	0.008	0.015	1	not significant
ENSG00000176049-JAKMIP2	JAKMIP2	7.11e-05	-0.369863	0.073	0.091	1	not significant
ENSG00000183386-FHL3	FHL3	7.13e-05	0.754837	0.02	0.011	1	not significant
ENSG00000235576-LINC01871	LINC01871	7.34e-05	-0.130109	0.298	0.334	1	not significant
ENSG00000213366-GSTM2	GSTM2	7.37e-05	0.693539	0.017	0.009	1	not significant
ENSG00000198763-MT-ND2	MT-ND2	7.87e-05	-0.0488983	0.838	0.859	1	not significant
ENSG00000125657-TNFSF9	TNFSF9	7.93e-05	-0.918792	0.007	0.014	1	not significant
ENSG00000172673-THEMIS	THEMIS	8.01e-05	-0.145003	0.38	0.411	1	not significant
ENSG00000234741-GAS5	GAS5	8.14e-05	0.13131	0.641	0.625	1	not significant
ENSG00000245532-NEAT1	NEAT1	8.24e-05	0.254915	0.233	0.206	1	not significant
ENSG00000173575-CHD2	CHD2	8.34e-05	0.203144	0.264	0.235	1	not significant
ENSG00000178075-GRAMD1C	GRAMD1C	8.51e-05	0.605542	0.038	0.026	1	not significant
ENSG00000089775-ZBTB25	ZBTB25	8.53e-05	0.388545	0.106	0.086	1	not significant
ENSG00000091640-SPAG7	SPAG7	8.59e-05	-0.30337	0.121	0.143	1	not significant
ENSG00000145365-TIFA	TIFA	8.6e-05	0.488919	0.08	0.063	1	not significant
ENSG00000135821-GLUL	GLUL	8.65e-05	0.701103	0.02	0.011	1	not significant
ENSG00000143669-LYST	LYST	8.71e-05	0.136884	0.494	0.468	1	not significant
ENSG00000203756-TMEM244	TMEM244	8.72e-05	-0.626734	0.011	0.019	1	not significant
ENSG00000141562-NARF	NARF	9.07e-05	0.364514	0.137	0.115	1	not significant
ENSG00000267364-AC022706.1	AC022706.1	9.21e-05	-0.216885	0.112	0.135	1	not significant
ENSG00000186716-BCR	BCR	9.24e-05	0.878503	0.025	0.015	1	not significant
ENSG00000128039-SRD5A3	SRD5A3	9.25e-05	0.81108	0.017	0.009	1	not significant
ENSG00000181404-WASHC1	WASHC1	9.26e-05	-0.288658	0.139	0.163	1	not significant
ENSG00000269893-SNHG8	SNHG8	9.29e-05	-0.187095	0.308	0.338	1	not significant
ENSG00000169641-LUZP1	LUZP1	9.36e-05	0.392208	0.071	0.055	1	not significant
ENSG00000161031-PGLYRP2	PGLYRP2	9.66e-05	0.938371	0.02	0.011	1	not significant
ENSG00000187109-NAP1L1	NAP1L1	9.7e-05	0.100375	0.773	0.764	1	not significant
ENSG00000126804-ZBTB1	ZBTB1	9.7e-05	0.242779	0.158	0.134	1	not significant
ENSG00000224020-MIR181A2HG	MIR181A2HG	9.71e-05	-0.723193	0.011	0.019	1	not significant
ENSG00000118503-TNFAIP3	TNFAIP3	9.97e-05	0.224362	0.296	0.27	1	not significant
ENSG00000105953-OGDH	OGDH	0.000100817	-0.423472	0.06	0.077	1	not significant
ENSG00000158716-DUSP23	DUSP23	0.000101689	-0.390839	0.056	0.072	1	not significant
ENSG00000167578-RAB4B	RAB4B	0.000103377	-0.249262	0.12	0.142	1	not significant
ENSG00000102760-RGCC	RGCC	0.000104904	0.205175	0.261	0.233	1	not significant
ENSG00000229474-PATL2	PATL2	0.000104966	-0.308363	0.078	0.097	1	not significant
ENSG00000178562-CD28	CD28	0.000105152	-0.398278	0.065	0.082	1	not significant
ENSG00000142856-ITGB3BP	ITGB3BP	0.000107905	0.307505	0.087	0.068	1	not significant
ENSG00000053770-AP5M1	AP5M1	0.000113925	-0.390698	0.059	0.076	1	not significant
ENSG00000163738-MTHFD2L	MTHFD2L	0.000114018	-0.617126	0.017	0.027	1	not significant
ENSG00000020426-MNAT1	MNAT1	0.000119098	-0.207256	0.163	0.189	1	not significant
ENSG00000138646-HERC5	HERC5	0.000119995	0.447388	0.072	0.056	1	not significant
ENSG00000006459-KDM7A	KDM7A	0.000124806	0.248579	0.195	0.17	1	not significant
ENSG00000272256-AC044849.1	AC044849.1	0.000125542	-0.311968	0.112	0.134	1	not significant
ENSG00000143549-TPM3	TPM3	0.000126081	-0.107364	0.554	0.58	1	not significant
ENSG00000076641-PAG1	PAG1	0.000128971	-0.27577	0.099	0.12	1	not significant
ENSG00000117643-MAN1C1	MAN1C1	0.000129682	1.2814	0.012	0.006	1	not significant
ENSG00000196405-EVL	EVL	0.000129863	0.177722	0.374	0.347	1	not significant
ENSG00000127337-YEATS4	YEATS4	0.000144099	0.449484	0.08	0.063	1	not significant
ENSG00000115548-KDM3A	KDM3A	0.000146343	0.363684	0.082	0.065	1	not significant
ENSG00000147123-NDUFB11	NDUFB11	0.00014706	-0.154726	0.397	0.427	1	not significant
ENSG00000280721-LINC01943	LINC01943	0.000149976	-0.280061	0.195	0.219	1	not significant
ENSG00000234883-MIR155HG	MIR155HG	0.000150568	0.609594	0.041	0.028	1	not significant
ENSG00000233730-LINC01765	LINC01765	0.000152354	-0.791157	0.017	0.026	1	not significant
ENSG00000173821-RNF213	RNF213	0.000160188	0.159146	0.421	0.393	1	not significant
ENSG00000164587-RPS14	RPS14	0.00016986	-0.0413069	0.996	0.996	1	not significant
ENSG00000002549-LAP3	LAP3	0.000171017	0.351935	0.083	0.066	1	not significant
ENSG00000088205-DDX18	DDX18	0.000171273	0.16714	0.326	0.299	1	not significant
ENSG00000105372-RPS19	RPS19	0.000172703	-0.0343771	0.999	0.999	1	not significant
ENSG00000164659-KIAA1324L	KIAA1324L	0.000173857	0.705504	0.019	0.011	1	not significant
ENSG00000197555-SIPA1L1	SIPA1L1	0.000174269	0.380329	0.092	0.074	1	not significant
ENSG00000196531-NACA	NACA	0.000176404	0.0506391	0.94	0.938	1	not significant
ENSG00000112701-SENP6	SENP6	0.000181367	-0.204938	0.226	0.253	1	not significant
ENSG00000105323-HNRNPUL1	HNRNPUL1	0.000181665	-0.247062	0.124	0.147	1	not significant
ENSG00000148290-SURF1	SURF1	0.000185459	-0.265618	0.116	0.137	1	not significant
ENSG00000186230-ZNF749	ZNF749	0.000186944	0.710054	0.029	0.019	1	not significant
ENSG00000197119-SLC25A29	SLC25A29	0.00018886	1.31959	0.011	0.005	1	not significant
ENSG00000101236-RNF24	RNF24	0.000191186	-0.418335	0.035	0.048	1	not significant
ENSG00000006451-RALA	RALA	0.000193303	0.288935	0.175	0.152	1	not significant
ENSG00000186468-RPS23	RPS23	0.00019338	-0.0413928	0.995	0.996	1	not significant
ENSG00000125356-NDUFA1	NDUFA1	0.000196987	-0.0998692	0.457	0.49	1	not significant
ENSG00000170315-UBB	UBB	0.000200305	-0.0962756	0.563	0.592	1	not significant
ENSG00000198860-TSEN15	TSEN15	0.00020058	-0.343181	0.081	0.099	1	not significant
ENSG00000106018-VIPR2	VIPR2	0.000200642	-0.689637	0.012	0.02	1	not significant
ENSG00000197372-ZNF675	ZNF675	0.000204954	-0.384125	0.065	0.082	1	not significant
ENSG00000141682-PMAIP1	PMAIP1	0.000208748	0.324922	0.104	0.084	1	not significant
ENSG00000134321-RSAD2	RSAD2	0.000209887	0.517295	0.023	0.014	1	not significant
ENSG00000087087-SRRT	SRRT	0.000212764	0.409541	0.069	0.053	1	not significant
ENSG00000101577-LPIN2	LPIN2	0.000214476	0.215505	0.162	0.138	1	not significant
ENSG00000132432-SEC61G	SEC61G	0.000223878	0.183445	0.372	0.344	1	not significant
ENSG00000102109-PCSK1N	PCSK1N	0.0002347	-0.580419	0.023	0.034	1	not significant
ENSG00000173511-VEGFB	VEGFB	0.000236194	0.301364	0.14	0.119	1	not significant
ENSG00000174928-C3orf33	C3orf33	0.000239028	-0.712864	0.014	0.022	1	not significant
ENSG00000145860-RNF145	RNF145	0.000239283	0.27004	0.151	0.129	1	not significant
ENSG00000168229-PTGDR	PTGDR	0.000242212	0.952783	0.02	0.012	1	not significant
ENSG00000144455-SUMF1	SUMF1	0.000243466	-0.353576	0.059	0.075	1	not significant
ENSG00000241343-RPL36A	RPL36A	0.000245112	0.048222	0.973	0.975	1	not significant
ENSG00000083099-LYRM2	LYRM2	0.000245924	-0.23956	0.106	0.126	1	not significant
ENSG00000182534-MXRA7	MXRA7	0.000249761	-0.24786	0.134	0.156	1	not significant
ENSG00000182985-CADM1	CADM1	0.00024995	-0.324257	0.049	0.064	1	not significant
ENSG00000155926-SLA	SLA	0.000250223	0.297473	0.16	0.138	1	not significant
ENSG00000142534-RPS11	RPS11	0.000250653	-0.0441927	0.977	0.976	1	not significant
ENSG00000167863-ATP5PD	ATP5PD	0.00025491	0.145617	0.383	0.352	1	not significant
ENSG00000286931-AL136419.3	AL136419.3	0.0002602	1.01082	0.015	0.008	1	not significant
ENSG00000110700-RPS13	RPS13	0.000261865	0.0557673	0.987	0.988	1	not significant
ENSG00000101654-RNMT	RNMT	0.000267064	0.207617	0.23	0.204	1	not significant
ENSG00000115540-MOB4	MOB4	0.000268875	-0.264346	0.11	0.13	1	not significant
ENSG00000139370-SLC15A4	SLC15A4	0.000283978	0.549382	0.045	0.032	1	not significant
ENSG00000140307-GTF2A2	GTF2A2	0.000288321	-0.193041	0.173	0.197	1	not significant
ENSG00000182117-NOP10	NOP10	0.000290074	0.19253	0.287	0.262	1	not significant
ENSG00000249673-NOP14-AS1	NOP14-AS1	0.00029141	-0.512418	0.022	0.033	1	not significant
ENSG00000183688-RFLNB	RFLNB	0.000292019	0.725681	0.025	0.016	1	not significant
ENSG00000099219-ERMP1	ERMP1	0.000296883	1.03444	0.022	0.013	1	not significant
ENSG00000240065-PSMB9	PSMB9	0.000306456	0.128286	0.58	0.563	1	not significant
ENSG00000271425-NBPF10	NBPF10	0.000311334	1.14735	0.014	0.008	1	not significant
ENSG00000082153-BZW1	BZW1	0.000315502	0.195309	0.296	0.27	1	not significant
ENSG00000179715-PCED1B	PCED1B	0.000316542	0.213309	0.217	0.192	1	not significant
ENSG00000074266-EED	EED	0.000318404	-0.224897	0.077	0.095	1	not significant
ENSG00000184887-BTBD6	BTBD6	0.000318575	-0.447101	0.026	0.036	1	not significant
ENSG00000105373-NOP53	NOP53	0.000324624	-0.121008	0.502	0.531	1	not significant
ENSG00000264745-TTC39C-AS1	TTC39C-AS1	0.000325232	-0.648098	0.018	0.027	1	not significant
ENSG00000287425-AP003717.4	AP003717.4	0.000330552	-0.88655	0.01	0.017	1	not significant
ENSG00000135541-AHI1	AHI1	0.000331517	0.276076	0.118	0.099	1	not significant
ENSG00000137478-FCHSD2	FCHSD2	0.00033188	-0.259713	0.091	0.11	1	not significant
ENSG00000184924-PTRHD1	PTRHD1	0.000332352	-0.15476	0.128	0.15	1	not significant
ENSG00000167969-ECI1	ECI1	0.000336826	-0.365412	0.062	0.078	1	not significant
ENSG00000214087-ARL16	ARL16	0.000350067	-0.308496	0.081	0.099	1	not significant
ENSG00000106245-BUD31	BUD31	0.000357162	-0.219991	0.142	0.165	1	not significant
ENSG00000128536-CDHR3	CDHR3	0.000360703	-0.262702	0.106	0.125	1	not significant
ENSG00000232855-AF165147.1	AF165147.1	0.000362846	-0.410106	0.054	0.069	1	not significant
ENSG00000116791-CRYZ	CRYZ	0.000373332	-0.541486	0.028	0.039	1	not significant
ENSG00000244165-P2RY11	P2RY11	0.000376211	0.959685	0.01	0.004	1	not significant
ENSG00000177426-TGIF1	TGIF1	0.000378833	-0.206924	0.094	0.113	1	not significant
ENSG00000112378-PERP	PERP	0.000382566	0.749249	0.026	0.017	1	not significant
ENSG00000149646-CNBD2	CNBD2	0.00039023	-0.345809	0.038	0.05	1	not significant
ENSG00000118418-HMGN3	HMGN3	0.000391741	0.145199	0.283	0.256	1	not significant
ENSG00000162643-WDR63	WDR63	0.000403276	-0.659638	0.019	0.028	1	not significant
ENSG00000172175-MALT1	MALT1	0.000406276	0.302766	0.109	0.09	1	not significant
ENSG00000134248-LAMTOR5	LAMTOR5	0.000412564	0.215629	0.211	0.186	1	not significant
ENSG00000198912-C1orf174	C1orf174	0.000413695	0.442767	0.072	0.057	1	not significant
ENSG00000107263-RAPGEF1	RAPGEF1	0.000415509	0.335262	0.1	0.082	1	not significant
ENSG00000163606-CD200R1	CD200R1	0.000415865	-0.500507	0.02	0.03	1	not significant
ENSG00000187210-GCNT1	GCNT1	0.000419166	0.804651	0.02	0.012	1	not significant
ENSG00000198420-TCAF1	TCAF1	0.00041942	0.563999	0.036	0.025	1	not significant
ENSG00000167642-SPINT2	SPINT2	0.000424494	0.797367	0.017	0.01	1	not significant
ENSG00000101158-NELFCD	NELFCD	0.000432344	-0.401191	0.06	0.075	1	not significant
ENSG00000100241-SBF1	SBF1	0.000438381	-0.608902	0.027	0.038	1	not significant
ENSG00000235531-MSC-AS1	MSC-AS1	0.000439308	-0.214782	0.049	0.063	1	not significant
ENSG00000196684-HSH2D	HSH2D	0.000442358	0.628796	0.038	0.027	1	not significant
ENSG00000286219-NOTCH2NLC	NOTCH2NLC	0.000454462	-0.377989	0.041	0.054	1	not significant
ENSG00000103187-COTL1	COTL1	0.000457439	-0.081242	0.437	0.475	1	not significant
ENSG00000168556-ING2	ING2	0.000463205	0.330247	0.097	0.08	1	not significant
ENSG00000225733-FGD5-AS1	FGD5-AS1	0.000472959	-0.269068	0.08	0.097	1	not significant
ENSG00000087258-GNAO1	GNAO1	0.000492772	-0.543014	0.02	0.029	1	not significant
ENSG00000197134-ZNF257	ZNF257	0.000493837	0.996963	0.015	0.008	1	not significant
ENSG00000198712-MT-CO2	MT-CO2	0.00049877	0.0581134	0.995	0.997	1	not significant
ENSG00000166598-HSP90B1	HSP90B1	0.00050163	-0.127618	0.405	0.432	1	not significant
ENSG00000044115-CTNNA1	CTNNA1	0.000501653	-0.573634	0.024	0.034	1	not significant
ENSG00000124788-ATXN1	ATXN1	0.000510776	-0.110915	0.273	0.302	1	not significant
ENSG00000170160-CCDC144A	CCDC144A	0.000514633	-0.513364	0.031	0.042	1	not significant
ENSG00000145476-CYP4V2	CYP4V2	0.000519003	-0.33838	0.058	0.073	1	not significant
ENSG00000183172-SMDT1	SMDT1	0.000523698	0.178958	0.328	0.303	1	not significant
ENSG00000170989-S1PR1	S1PR1	0.000525933	-0.25623	0.099	0.118	1	not significant
ENSG00000189306-RRP7A	RRP7A	0.000526873	-0.220964	0.078	0.095	1	not significant
ENSG00000149089-APIP	APIP	0.000530249	-0.432592	0.058	0.073	1	not significant
ENSG00000132475-H3F3B	H3F3B	0.000536475	0.0780298	0.739	0.721	1	not significant
ENSG00000272501-AL662844.4	AL662844.4	0.000540405	0.455958	0.034	0.023	1	not significant
ENSG00000135926-TMBIM1	TMBIM1	0.000553011	-0.368668	0.049	0.062	1	not significant
ENSG00000162415-ZSWIM5	ZSWIM5	0.000553636	0.564158	0.021	0.013	1	not significant
ENSG00000172348-RCAN2	RCAN2	0.000556958	-0.388414	0.035	0.047	1	not significant
ENSG00000155970-MICU3	MICU3	0.000561475	-1.01303	0.008	0.014	1	not significant
ENSG00000136942-RPL35	RPL35	0.000567235	-0.0451164	0.96	0.961	1	not significant
ENSG00000114374-USP9Y	USP9Y	0.000579264	-0.2219	0.146	0.168	1	not significant
ENSG00000214736-TOMM6	TOMM6	0.000583948	-0.134409	0.343	0.37	1	not significant
ENSG00000134698-AGO4	AGO4	0.000585566	-0.325335	0.055	0.07	1	not significant
ENSG00000069998-HDHD5	HDHD5	0.000591929	0.602135	0.031	0.022	1	not significant
ENSG00000182774-RPS17	RPS17	0.000598566	0.052565	0.927	0.912	1	not significant
ENSG00000105583-WDR83OS	WDR83OS	0.000598991	-0.136517	0.355	0.381	1	not significant
ENSG00000111335-OAS2	OAS2	0.000602689	0.408367	0.075	0.06	1	not significant
ENSG00000170776-AKAP13	AKAP13	0.000605198	-0.127796	0.354	0.379	1	not significant
ENSG00000178184-PARD6G	PARD6G	0.000615	1.16944	0.012	0.006	1	not significant
ENSG00000187862-TTC24	TTC24	0.000616194	-0.522383	0.013	0.02	1	not significant
ENSG00000132965-ALOX5AP	ALOX5AP	0.000619585	-0.1604	0.279	0.306	1	not significant
ENSG00000203667-COX20	COX20	0.000639506	0.244099	0.13	0.11	1	not significant
ENSG00000177731-FLII	FLII	0.000656504	0.663986	0.037	0.026	1	not significant
ENSG00000140199-SLC12A6	SLC12A6	0.00065699	0.594779	0.033	0.023	1	not significant
ENSG00000122299-ZC3H7A	ZC3H7A	0.000660374	0.158268	0.145	0.123	1	not significant
ENSG00000066933-MYO9A	MYO9A	0.000662083	-0.279601	0.07	0.086	1	not significant
ENSG00000112419-PHACTR2	PHACTR2	0.000673505	-0.108583	0.24	0.265	1	not significant
ENSG00000089220-PEBP1	PEBP1	0.000674286	-0.130741	0.331	0.358	1	not significant
ENSG00000182952-HMGN4	HMGN4	0.000675188	-0.163637	0.16	0.182	1	not significant
ENSG00000138613-APH1B	APH1B	0.000681412	-0.483445	0.025	0.035	1	not significant
ENSG00000241490-AC093010.2	AC093010.2	0.000682167	-0.279116	0.061	0.076	1	not significant
ENSG00000115138-POMC	POMC	0.000682634	-0.639548	0.018	0.027	1	not significant
ENSG00000069974-RAB27A	RAB27A	0.000692194	-0.161924	0.245	0.27	1	not significant
ENSG00000137876-RSL24D1	RSL24D1	0.000701422	0.199426	0.251	0.226	1	not significant
ENSG00000197021-CXorf40B	CXorf40B	0.000708592	-0.684899	0.031	0.042	1	not significant
ENSG00000129003-VPS13C	VPS13C	0.000714411	-0.134655	0.327	0.354	1	not significant
ENSG00000221963-APOL6	APOL6	0.000717449	0.265136	0.116	0.098	1	not significant
ENSG00000256128-LINC00944	LINC00944	0.00072434	-0.614629	0.022	0.032	1	not significant
ENSG00000099785-MARCH2	MARCH2	0.00073341	-0.433505	0.045	0.058	1	not significant
ENSG00000121858-TNFSF10	TNFSF10	0.000734361	0.393118	0.097	0.081	1	not significant
ENSG00000145817-YIPF5	YIPF5	0.00073852	0.277891	0.132	0.113	1	not significant
ENSG00000276216-AC245014.3	AC245014.3	0.000748393	-0.696188	0.019	0.027	1	not significant
ENSG00000100100-PIK3IP1	PIK3IP1	0.000763466	0.288166	0.139	0.12	1	not significant
ENSG00000143110-C1orf162	C1orf162	0.000765087	0.990501	0.018	0.011	1	not significant
ENSG00000055208-TAB2	TAB2	0.000768037	-0.303578	0.109	0.128	1	not significant
ENSG00000169599-NFU1	NFU1	0.000769171	-0.306428	0.086	0.103	1	not significant
ENSG00000137815-RTF1	RTF1	0.000774314	-0.154895	0.256	0.281	1	not significant
ENSG00000111196-MAGOHB	MAGOHB	0.000775712	-0.298742	0.078	0.094	1	not significant
ENSG00000163558-PRKCI	PRKCI	0.000791677	-0.477189	0.042	0.054	1	not significant
ENSG00000256683-ZNF350	ZNF350	0.000798756	0.466491	0.038	0.027	1	not significant
ENSG00000171490-RSL1D1	RSL1D1	0.000804679	0.205053	0.227	0.203	1	not significant
ENSG00000184988-TMEM106A	TMEM106A	0.000813497	-0.946587	0.007	0.013	1	not significant
ENSG00000105808-RASA4	RASA4	0.000822288	0.534202	0.027	0.018	1	not significant
ENSG00000074603-DPP8	DPP8	0.000825675	-0.259051	0.103	0.121	1	not significant
ENSG00000214900-LINC01588	LINC01588	0.000838448	-0.666996	0.02	0.029	1	not significant
ENSG00000152518-ZFP36L2	ZFP36L2	0.000840014	0.244717	0.273	0.252	1	not significant
ENSG00000012822-CALCOCO1	CALCOCO1	0.000849984	-0.395859	0.069	0.084	1	not significant
ENSG00000187051-RPS19BP1	RPS19BP1	0.000867516	0.241976	0.193	0.173	1	not significant
ENSG00000205045-SLFN12L	SLFN12L	0.000877398	-0.163069	0.231	0.253	1	not significant
ENSG00000125691-RPL23	RPL23	0.000879461	-0.0436086	0.947	0.947	1	not significant
ENSG00000134326-CMPK2	CMPK2	0.000879876	1.02507	0.011	0.006	1	not significant
ENSG00000167996-FTH1	FTH1	0.000895088	0.243493	0.903	0.903	1	not significant
ENSG00000167553-TUBA1C	TUBA1C	0.00089694	0.345022	0.074	0.059	1	not significant
ENSG00000124172-ATP5F1E	ATP5F1E	0.000902717	-0.0616922	0.852	0.867	1	not significant
ENSG00000060237-WNK1	WNK1	0.000906723	-0.196828	0.145	0.166	1	not significant
ENSG00000114446-IFT57	IFT57	0.000913615	-0.306795	0.044	0.057	1	not significant
ENSG00000157107-FCHO2	FCHO2	0.000913933	0.78058	0.017	0.01	1	not significant
ENSG00000117632-STMN1	STMN1	0.000917298	-0.197598	0.098	0.116	1	not significant
ENSG00000198771-RCSD1	RCSD1	0.000917833	0.324213	0.148	0.129	1	not significant
ENSG00000008256-CYTH3	CYTH3	0.000917992	0.467643	0.044	0.032	1	not significant
ENSG00000089127-OAS1	OAS1	0.000928132	0.425177	0.062	0.049	1	not significant
ENSG00000002586-CD99	CD99	0.000943337	0.0861036	0.653	0.631	1	not significant
ENSG00000166582-CENPV	CENPV	0.000951566	0.447764	0.031	0.021	1	not significant
ENSG00000055332-EIF2AK2	EIF2AK2	0.000971407	0.294056	0.14	0.121	1	not significant
ENSG00000197585-AC068051.1	AC068051.1	0.000990272	-0.86217	0.009	0.016	1	not significant
ENSG00000184203-PPP1R2	PPP1R2	0.00100819	-0.103195	0.269	0.297	1	not significant
ENSG00000157654-PALM2-AKAP2	PALM2-AKAP2	0.00102813	0.574657	0.023	0.015	1	not significant
ENSG00000064886-CHI3L2	CHI3L2	0.00103442	-0.579188	0.014	0.021	1	not significant
ENSG00000128581-IFT22	IFT22	0.0010376	-0.518909	0.015	0.023	1	not significant
ENSG00000104177-MYEF2	MYEF2	0.00104413	-0.627256	0.024	0.034	1	not significant
ENSG00000198168-SVIP	SVIP	0.00106925	-0.199502	0.148	0.169	1	not significant
ENSG00000183150-GPR19	GPR19	0.00108471	1.00455	0.013	0.007	1	not significant
ENSG00000077044-DGKD	DGKD	0.00109373	0.377316	0.064	0.051	1	not significant
ENSG00000188529-SRSF10	SRSF10	0.00110211	-0.151922	0.271	0.296	1	not significant
ENSG00000257599-OVCH1-AS1	OVCH1-AS1	0.00110524	-0.897193	0.005	0.01	1	not significant
ENSG00000198453-ZNF568	ZNF568	0.00111304	-0.483953	0.04	0.051	1	not significant
ENSG00000160218-TRAPPC10	TRAPPC10	0.00113108	0.195555	0.219	0.196	1	not significant
ENSG00000175567-UCP2	UCP2	0.00113811	-0.243155	0.133	0.152	1	not significant
ENSG00000213185-FAM24B	FAM24B	0.00113926	-0.424861	0.026	0.036	1	not significant
ENSG00000122644-ARL4A	ARL4A	0.00114475	0.642577	0.034	0.025	1	not significant
ENSG00000105835-NAMPT	NAMPT	0.00114481	0.497691	0.04	0.03	1	not significant
ENSG00000142188-TMEM50B	TMEM50B	0.00115191	-0.262448	0.096	0.113	1	not significant
ENSG00000173226-IQCB1	IQCB1	0.00115216	-0.36045	0.071	0.086	1	not significant
ENSG00000124813-RUNX2	RUNX2	0.00116749	0.448985	0.025	0.017	1	not significant
ENSG00000057704-TMCC3	TMCC3	0.00118964	0.662303	0.015	0.009	1	not significant
ENSG00000105254-TBCB	TBCB	0.00119164	-0.160485	0.228	0.252	1	not significant
ENSG00000258740-AL691403.1	AL691403.1	0.00119933	-0.6429	0.016	0.024	1	not significant
ENSG00000125148-MT2A	MT2A	0.0012154	0.0663668	0.356	0.395	1	not significant
ENSG00000144674-GOLGA4	GOLGA4	0.00122864	-0.123498	0.183	0.206	1	not significant
ENSG00000104522-TSTA3	TSTA3	0.00123594	-0.246224	0.068	0.083	1	not significant
ENSG00000125821-DTD1	DTD1	0.001246	-0.279667	0.095	0.112	1	not significant
ENSG00000218510-LINC00339	LINC00339	0.00126682	0.430197	0.049	0.038	1	not significant
ENSG00000163872-YEATS2	YEATS2	0.0012762	0.434205	0.047	0.036	1	not significant
ENSG00000122042-UBL3	UBL3	0.00127639	-0.216219	0.099	0.116	1	not significant
ENSG00000014824-SLC30A9	SLC30A9	0.00129137	-0.253865	0.095	0.112	1	not significant
ENSG00000177150-FAM210A	FAM210A	0.00129268	0.371055	0.057	0.045	1	not significant
ENSG00000145703-IQGAP2	IQGAP2	0.0013	-0.154969	0.286	0.311	1	not significant
ENSG00000116977-LGALS8	LGALS8	0.00130564	0.27949	0.12	0.102	1	not significant
ENSG00000131495-NDUFA2	NDUFA2	0.00131687	-0.171247	0.264	0.287	1	not significant
ENSG00000176209-SMIM19	SMIM19	0.00131986	-0.180532	0.099	0.117	1	not significant
ENSG00000177409-SAMD9L	SAMD9L	0.00132547	0.230126	0.147	0.128	1	not significant
ENSG00000138468-SENP7	SENP7	0.00134274	0.256367	0.196	0.176	1	not significant
ENSG00000136153-LMO7	LMO7	0.0013435	0.360519	0.016	0.01	1	not significant
ENSG00000120278-PLEKHG1	PLEKHG1	0.00135178	-0.634458	0.015	0.022	1	not significant
ENSG00000112242-E2F3	E2F3	0.00136043	-0.205421	0.124	0.143	1	not significant
ENSG00000116288-PARK7	PARK7	0.00137502	-0.124229	0.332	0.36	1	not significant
ENSG00000165113-GKAP1	GKAP1	0.00137979	-0.236295	0.112	0.13	1	not significant
ENSG00000188483-IER5L	IER5L	0.00140408	-0.526961	0.016	0.024	1	not significant
ENSG00000124575-HIST1H1D	HIST1H1D	0.00141024	0.159739	0.301	0.276	1	not significant
ENSG00000138640-FAM13A	FAM13A	0.00144897	0.662734	0.016	0.01	1	not significant
ENSG00000164144-ARFIP1	ARFIP1	0.00145569	-0.347449	0.044	0.056	1	not significant
ENSG00000198899-MT-ATP6	MT-ATP6	0.00148168	-0.0328619	0.931	0.943	1	not significant
ENSG00000185862-EVI2B	EVI2B	0.0014827	-0.105793	0.472	0.494	1	not significant
ENSG00000128340-RAC2	RAC2	0.00148778	0.128486	0.522	0.5	1	not significant
ENSG00000154229-PRKCA	PRKCA	0.00149292	0.365461	0.044	0.033	1	not significant
ENSG00000143252-SDHC	SDHC	0.00149669	-0.216103	0.157	0.177	1	not significant
ENSG00000111913-RIPOR2	RIPOR2	0.00150015	-0.114448	0.322	0.35	1	not significant
ENSG00000251580-LINC02482	LINC02482	0.00151139	0.887812	0.02	0.013	1	not significant
ENSG00000111671-SPSB2	SPSB2	0.00152793	-0.366881	0.025	0.034	1	not significant
ENSG00000168961-LGALS9	LGALS9	0.00153615	0.493952	0.01	0.005	1	not significant
ENSG00000168675-LDLRAD4	LDLRAD4	0.00154629	0.238947	0.122	0.105	1	not significant
ENSG00000151135-TMEM263	TMEM263	0.00155205	0.265058	0.073	0.059	1	not significant
ENSG00000099875-MKNK2	MKNK2	0.00155417	0.44149	0.068	0.055	1	not significant
ENSG00000153094-BCL2L11	BCL2L11	0.00155488	0.522112	0.047	0.036	1	not significant
ENSG00000221869-CEBPD	CEBPD	0.00156508	1.04719	0.01	0.005	1	not significant
ENSG00000148158-SNX30	SNX30	0.00157475	-0.574319	0.017	0.025	1	not significant
ENSG00000148835-TAF5	TAF5	0.00157688	0.59343	0.023	0.016	1	not significant
ENSG00000101407-TTI1	TTI1	0.00157767	-0.339098	0.016	0.024	1	not significant
ENSG00000158321-AUTS2	AUTS2	0.0015838	-0.280886	0.084	0.099	1	not significant
ENSG00000246084-LINC02325	LINC02325	0.00158382	-0.612747	0.022	0.03	1	not significant
ENSG00000149781-FERMT3	FERMT3	0.00159981	-0.361469	0.06	0.073	1	not significant
ENSG00000184840-TMED9	TMED9	0.00160709	-0.200416	0.157	0.177	1	not significant
ENSG00000269028-MTRNR2L12	MTRNR2L12	0.00160734	0.0803839	0.936	0.936	1	not significant
ENSG00000110651-CD81	CD81	0.00161379	-0.11441	0.424	0.448	1	not significant
ENSG00000258181-AC008083.3	AC008083.3	0.00161687	0.482645	0.052	0.041	1	not significant
ENSG00000140319-SRP14	SRP14	0.00162056	-0.0617716	0.736	0.76	1	not significant
ENSG00000116580-GON4L	GON4L	0.00163771	-0.159598	0.132	0.152	1	not significant
ENSG00000167280-ENGASE	ENGASE	0.00164939	0.817972	0.015	0.009	1	not significant
ENSG00000106479-ZNF862	ZNF862	0.00165365	-0.40651	0.047	0.059	1	not significant
ENSG00000162777-DENND2D	DENND2D	0.00165811	-0.344635	0.081	0.096	1	not significant
ENSG00000188603-CLN3	CLN3	0.00166391	-0.379389	0.046	0.058	1	not significant
ENSG00000229619-MBNL1-AS1	MBNL1-AS1	0.00166746	-0.817137	0.009	0.015	1	not significant
ENSG00000213918-DNASE1	DNASE1	0.0017044	-0.541115	0.02	0.028	1	not significant
ENSG00000105755-ETHE1	ETHE1	0.00172327	-0.325003	0.097	0.113	1	not significant
ENSG00000115523-GNLY	GNLY	0.00174889	1.1247	0.057	0.045	1	not significant
ENSG00000249437-NAIP	NAIP	0.00175691	0.702397	0.017	0.01	1	not significant
ENSG00000105364-MRPL4	MRPL4	0.00177787	-0.235184	0.077	0.093	1	not significant
ENSG00000110497-AMBRA1	AMBRA1	0.00178253	0.191732	0.271	0.248	1	not significant
ENSG00000135404-CD63	CD63	0.00178791	-0.120559	0.249	0.275	1	not significant
ENSG00000152219-ARL14EP	ARL14EP	0.00181583	0.257761	0.122	0.105	1	not significant
ENSG00000105819-PMPCB	PMPCB	0.0018272	-0.152793	0.144	0.164	1	not significant
ENSG00000134684-YARS	YARS	0.00182953	0.280147	0.13	0.113	1	not significant
ENSG00000135452-TSPAN31	TSPAN31	0.00187003	-0.405244	0.034	0.044	1	not significant
ENSG00000054654-SYNE2	SYNE2	0.00187824	0.143654	0.471	0.454	1	not significant
ENSG00000105676-ARMC6	ARMC6	0.00189543	-0.977258	0.007	0.012	1	not significant
ENSG00000110619-CARS	CARS	0.00190621	-0.39934	0.058	0.071	1	not significant
ENSG00000170921-TANC2	TANC2	0.0019076	0.942499	0.015	0.009	1	not significant
ENSG00000169249-ZRSR2	ZRSR2	0.00190902	0.230235	0.115	0.097	1	not significant
ENSG00000181788-SIAH2	SIAH2	0.0019124	0.497936	0.042	0.032	1	not significant
ENSG00000170464-DNAJC18	DNAJC18	0.00191829	-0.883361	0.007	0.012	1	not significant
ENSG00000130332-LSM7	LSM7	0.00193636	0.138388	0.338	0.314	1	not significant
ENSG00000254682-AP002387.2	AP002387.2	0.00196053	-0.170134	0.142	0.162	1	not significant
ENSG00000151150-ANK3	ANK3	0.00196621	-0.252029	0.118	0.135	1	not significant
ENSG00000114956-DGUOK	DGUOK	0.00197391	-0.186229	0.251	0.273	1	not significant
ENSG00000105185-PDCD5	PDCD5	0.00199533	-0.136054	0.201	0.223	1	not significant
ENSG00000229153-EPHA1-AS1	EPHA1-AS1	0.00199565	0.931109	0.02	0.013	1	not significant
ENSG00000064607-SUGP2	SUGP2	0.00200018	-0.403067	0.049	0.061	1	not significant
ENSG00000170889-RPS9	RPS9	0.00201362	0.0476106	0.927	0.928	1	not significant
ENSG00000135617-PRADC1	PRADC1	0.00204085	-0.535403	0.022	0.03	1	not significant
ENSG00000141858-SAMD1	SAMD1	0.00204528	0.454759	0.034	0.025	1	not significant
ENSG00000105717-PBX4	PBX4	0.00204911	-0.46773	0.029	0.039	1	not significant
ENSG00000143013-LMO4	LMO4	0.00206741	0.32323	0.065	0.052	1	not significant
ENSG00000143947-RPS27A	RPS27A	0.00207023	-0.0282204	0.999	0.999	1	not significant
ENSG00000121152-NCAPH	NCAPH	0.00210568	-0.4464	0.026	0.035	1	not significant
ENSG00000109689-STIM2	STIM2	0.00210739	-0.226072	0.149	0.168	1	not significant
ENSG00000102805-CLN5	CLN5	0.00211953	1.02751	0.014	0.008	1	not significant
ENSG00000151623-NR3C2	NR3C2	0.00213589	0.309512	0.042	0.031	1	not significant
ENSG00000163513-TGFBR2	TGFBR2	0.00217826	0.165942	0.203	0.183	1	not significant
ENSG00000123219-CENPK	CENPK	0.00219682	-0.325905	0.046	0.057	1	not significant
ENSG00000198840-MT-ND3	MT-ND3	0.00220842	0.078671	0.896	0.9	1	not significant
ENSG00000203666-EFCAB2	EFCAB2	0.00223293	-0.385625	0.035	0.045	1	not significant
ENSG00000232442-MHENCR	MHENCR	0.00226243	-0.210278	0.113	0.131	1	not significant
ENSG00000145996-CDKAL1	CDKAL1	0.00228548	-0.189332	0.112	0.129	1	not significant
ENSG00000183726-TMEM50A	TMEM50A	0.00228834	-0.0889055	0.402	0.428	1	not significant
ENSG00000135441-BLOC1S1	BLOC1S1	0.00231597	-0.124897	0.302	0.328	1	not significant
ENSG00000203709-MIR29B2CHG	MIR29B2CHG	0.00233846	-0.495555	0.013	0.019	1	not significant
ENSG00000110315-RNF141	RNF141	0.00234094	0.459323	0.04	0.03	1	not significant
ENSG00000274015-AL136038.5	AL136038.5	0.00234611	-0.511596	0.014	0.02	1	not significant
ENSG00000104419-NDRG1	NDRG1	0.00235652	0.315223	0.045	0.034	1	not significant
ENSG00000154217-PITPNC1	PITPNC1	0.00236465	0.164335	0.293	0.269	1	not significant
ENSG00000129559-NEDD8	NEDD8	0.00238209	-0.090152	0.386	0.414	1	not significant
ENSG00000198668-CALM1	CALM1	0.0023881	-0.0519457	0.763	0.781	1	not significant
ENSG00000050405-LIMA1	LIMA1	0.0023961	-0.367656	0.043	0.054	1	not significant
ENSG00000135899-SP110	SP110	0.00240137	0.210869	0.282	0.263	1	not significant
ENSG00000197530-MIB2	MIB2	0.00242472	-0.219487	0.079	0.094	1	not significant
ENSG00000135205-CCDC146	CCDC146	0.00246957	0.461265	0.043	0.033	1	not significant
ENSG00000197930-ERO1A	ERO1A	0.00247098	0.282622	0.077	0.063	1	not significant
ENSG00000185338-SOCS1	SOCS1	0.00248846	0.394236	0.046	0.036	1	not significant
ENSG00000145287-PLAC8	PLAC8	0.00248922	0.147672	0.105	0.089	1	not significant
ENSG00000198695-MT-ND6	MT-ND6	0.00249671	0.247236	0.158	0.14	1	not significant
ENSG00000174171-AC020659.1	AC020659.1	0.0025568	-0.42178	0.011	0.017	1	not significant
ENSG00000006625-GGCT	GGCT	0.00258169	0.312176	0.048	0.037	1	not significant
ENSG00000196526-AFAP1	AFAP1	0.00261283	0.859966	0.011	0.006	1	not significant
ENSG00000125652-ALKBH7	ALKBH7	0.00261465	-0.210646	0.226	0.245	1	not significant
ENSG00000182899-RPL35A	RPL35A	0.00262293	0.0315821	0.992	0.994	1	not significant
ENSG00000148175-STOM	STOM	0.00264342	-0.265506	0.089	0.105	1	not significant
ENSG00000138594-TMOD3	TMOD3	0.00265119	0.213149	0.211	0.191	1	not significant
ENSG00000116161-CACYBP	CACYBP	0.00266961	0.234089	0.234	0.214	1	not significant
ENSG00000132274-TRIM22	TRIM22	0.00267764	0.207811	0.196	0.177	1	not significant
ENSG00000164300-SERINC5	SERINC5	0.00269089	0.357371	0.038	0.028	1	not significant
ENSG00000005486-RHBDD2	RHBDD2	0.00277487	-0.287436	0.06	0.073	1	not significant
ENSG00000231389-HLA-DPA1	HLA-DPA1	0.00278011	-0.0706721	0.458	0.488	1	not significant
ENSG00000118680-MYL12B	MYL12B	0.0027833	-0.0484551	0.725	0.752	1	not significant
ENSG00000128585-MKLN1	MKLN1	0.00278334	-0.2832	0.124	0.14	1	not significant
ENSG00000138030-KHK	KHK	0.00278813	-0.607411	0.007	0.012	1	not significant
ENSG00000110448-CD5	CD5	0.0027995	-0.181354	0.086	0.102	1	not significant
ENSG00000185344-ATP6V0A2	ATP6V0A2	0.00281019	-0.184431	0.051	0.064	1	not significant
ENSG00000123349-PFDN5	PFDN5	0.00281385	-0.0573673	0.856	0.863	1	not significant
ENSG00000089195-TRMT6	TRMT6	0.00284018	-0.398501	0.037	0.047	1	not significant
ENSG00000160255-ITGB2	ITGB2	0.00285942	0.415913	0.206	0.191	1	not significant
ENSG00000150456-EEF1AKMT1	EEF1AKMT1	0.00289088	0.585568	0.032	0.024	1	not significant
ENSG00000105193-RPS16	RPS16	0.00289895	0.00641009	0.985	0.989	1	not significant
ENSG00000162692-VCAM1	VCAM1	0.00291269	-0.474258	0.016	0.024	1	not significant
ENSG00000168060-NAALADL1	NAALADL1	0.00292446	0.583488	0.024	0.017	1	not significant
ENSG00000234663-LINC01934	LINC01934	0.00293883	-0.285835	0.091	0.106	1	not significant
ENSG00000156052-GNAQ	GNAQ	0.00294743	0.661589	0.016	0.01	1	not significant
ENSG00000071575-TRIB2	TRIB2	0.00296488	0.596958	0.018	0.011	1	not significant
ENSG00000169764-UGP2	UGP2	0.00297587	0.252141	0.172	0.154	1	not significant
ENSG00000146587-RBAK	RBAK	0.00298003	0.611791	0.026	0.018	1	not significant
ENSG00000231663-COA6-AS1	COA6-AS1	0.00298385	-0.236212	0.045	0.056	1	not significant
ENSG00000164733-CTSB	CTSB	0.00301222	0.314051	0.041	0.031	1	not significant
ENSG00000127124-HIVEP3	HIVEP3	0.00301264	-0.257012	0.058	0.071	1	not significant
ENSG00000121210-TMEM131L	TMEM131L	0.00301952	0.354997	0.073	0.061	1	not significant
ENSG00000245105-A2M-AS1	A2M-AS1	0.003032	-0.72918	0.01	0.015	1	not significant
ENSG00000152601-MBNL1	MBNL1	0.0030408	-0.0799662	0.559	0.58	1	not significant
ENSG00000100097-LGALS1	LGALS1	0.00305992	0.169497	0.164	0.145	1	not significant
ENSG00000189190-ZNF600	ZNF600	0.00308917	-0.235871	0.087	0.102	1	not significant
ENSG00000109320-NFKB1	NFKB1	0.00309046	0.250472	0.123	0.107	1	not significant
ENSG00000101745-ANKRD12	ANKRD12	0.00312453	-0.0821056	0.549	0.573	1	not significant
ENSG00000213809-KLRK1	KLRK1	0.00313172	-0.0774673	0.588	0.606	1	not significant
ENSG00000189283-FHIT	FHIT	0.00314937	0.437947	0.029	0.021	1	not significant
ENSG00000272449-AL139246.5	AL139246.5	0.00315398	-0.328257	0.035	0.045	1	not significant
ENSG00000234323-LINC01505	LINC01505	0.00315775	-0.562379	0.013	0.019	1	not significant
ENSG00000005156-LIG3	LIG3	0.0031598	-0.531575	0.014	0.021	1	not significant
ENSG00000181817-LSM10	LSM10	0.00317966	-0.158184	0.141	0.159	1	not significant
ENSG00000179218-CALR	CALR	0.00319304	-0.192437	0.134	0.153	1	not significant
ENSG00000162545-CAMK2N1	CAMK2N1	0.00320852	-0.421158	0.032	0.041	1	not significant
ENSG00000196110-ZNF699	ZNF699	0.00322272	-0.405735	0.033	0.042	1	not significant
ENSG00000226471-Z93930.2	Z93930.2	0.00329135	-0.341421	0.014	0.021	1	not significant
ENSG00000136827-TOR1A	TOR1A	0.00331053	-0.351246	0.055	0.067	1	not significant
ENSG00000102034-ELF4	ELF4	0.00331448	-0.538157	0.016	0.023	1	not significant
ENSG00000172888-ZNF621	ZNF621	0.00332634	-0.7475	0.01	0.016	1	not significant
ENSG00000285437-POLR2J3	POLR2J3	0.00337631	0.240528	0.079	0.065	1	not significant
ENSG00000183943-PRKX	PRKX	0.00338741	0.279533	0.105	0.09	1	not significant
ENSG00000175348-TMEM9B	TMEM9B	0.00340548	-0.203486	0.088	0.103	1	not significant
ENSG00000083454-P2RX5	P2RX5	0.00345123	0.499214	0.023	0.016	1	not significant
ENSG00000196756-SNHG17	SNHG17	0.00345919	-0.393741	0.055	0.067	1	not significant
ENSG00000143436-MRPL9	MRPL9	0.00346008	-0.228256	0.096	0.112	1	not significant
ENSG00000119509-INVS	INVS	0.00346976	-0.237884	0.069	0.083	1	not significant
ENSG00000070831-CDC42	CDC42	0.00348385	-0.105774	0.44	0.46	1	not significant
ENSG00000181467-RAP2B	RAP2B	0.00349378	-0.364201	0.049	0.06	1	not significant
ENSG00000135749-PCNX2	PCNX2	0.00351868	-0.184846	0.146	0.164	1	not significant
ENSG00000122566-HNRNPA2B1	HNRNPA2B1	0.00355008	-0.0822395	0.683	0.692	1	not significant
ENSG00000176903-PNMA1	PNMA1	0.00355306	-0.259146	0.016	0.023	1	not significant
ENSG00000101445-PPP1R16B	PPP1R16B	0.0035889	-0.103035	0.158	0.178	1	not significant
ENSG00000091127-PUS7	PUS7	0.00360131	0.890929	0.013	0.008	1	not significant
ENSG00000177106-EPS8L2	EPS8L2	0.00362709	0.42166	0.037	0.028	1	not significant
ENSG00000136040-PLXNC1	PLXNC1	0.00364576	0.664511	0.021	0.014	1	not significant
ENSG00000009780-FAM76A	FAM76A	0.00364587	-0.458395	0.033	0.042	1	not significant
ENSG00000165118-C9orf64	C9orf64	0.00364756	-0.52165	0.01	0.015	1	not significant
ENSG00000114383-TUSC2	TUSC2	0.00366271	-0.185209	0.095	0.11	1	not significant
ENSG00000188419-CHM	CHM	0.00368745	-0.275357	0.058	0.07	1	not significant
ENSG00000010404-IDS	IDS	0.00369071	-0.151852	0.241	0.262	1	not significant
ENSG00000100084-HIRA	HIRA	0.00369805	0.512137	0.029	0.021	1	not significant
ENSG00000121350-PYROXD1	PYROXD1	0.00371792	-0.335292	0.061	0.073	1	not significant
ENSG00000188511-C22orf34	C22orf34	0.00373521	0.662926	0.024	0.017	1	not significant
ENSG00000139644-TMBIM6	TMBIM6	0.00373634	-0.127197	0.408	0.43	1	not significant
ENSG00000090104-RGS1	RGS1	0.00375043	0.408655	0.07	0.058	1	not significant
ENSG00000230513-THAP7-AS1	THAP7-AS1	0.0037629	0.729816	0.014	0.009	1	not significant
ENSG00000114626-ABTB1	ABTB1	0.00377812	-0.309602	0.068	0.082	1	not significant
ENSG00000251661-AC136475.1	AC136475.1	0.0037939	-0.877535	0.012	0.017	1	not significant
ENSG00000117280-RAB29	RAB29	0.00379647	-0.23841	0.09	0.105	1	not significant
ENSG00000106560-GIMAP2	GIMAP2	0.0038532	-0.112014	0.226	0.248	1	not significant
ENSG00000186104-CYP2R1	CYP2R1	0.00385628	-0.36135	0.025	0.034	1	not significant
ENSG00000026751-SLAMF7	SLAMF7	0.00385801	-0.116738	0.163	0.183	1	not significant
ENSG00000081870-HSPB11	HSPB11	0.00389399	0.162724	0.206	0.186	1	not significant
ENSG00000184979-USP18	USP18	0.00390456	0.630611	0.035	0.027	1	not significant
ENSG00000110318-CEP126	CEP126	0.00397367	-0.714424	0.012	0.017	1	not significant
ENSG00000254999-BRK1	BRK1	0.00400114	0.137392	0.317	0.296	1	not significant
ENSG00000198938-MT-CO3	MT-CO3	0.00401011	0.0713946	0.893	0.898	1	not significant
ENSG00000076928-ARHGEF1	ARHGEF1	0.00402529	-0.184742	0.206	0.227	1	not significant
ENSG00000136840-ST6GALNAC4	ST6GALNAC4	0.00402563	0.477341	0.026	0.019	1	not significant
ENSG00000117500-TMED5	TMED5	0.00404406	-0.205736	0.104	0.12	1	not significant
ENSG00000204227-RING1	RING1	0.0040818	-0.257436	0.046	0.057	1	not significant
ENSG00000179743-AL450998.2	AL450998.2	0.0040917	-0.440979	0.033	0.042	1	not significant
ENSG00000154310-TNIK	TNIK	0.00409553	0.199432	0.243	0.224	1	not significant
ENSG00000147684-NDUFB9	NDUFB9	0.0040989	-0.127251	0.269	0.291	1	not significant
ENSG00000120254-MTHFD1L	MTHFD1L	0.00411784	0.451749	0.018	0.012	1	not significant
ENSG00000163935-SFMBT1	SFMBT1	0.00411886	0.463624	0.028	0.02	1	not significant
ENSG00000130770-ATP5IF1	ATP5IF1	0.00412758	0.104779	0.468	0.449	1	not significant
ENSG00000134574-DDB2	DDB2	0.00416454	-0.41203	0.033	0.042	1	not significant
ENSG00000125375-DMAC2L	DMAC2L	0.00419324	-0.294346	0.056	0.068	1	not significant
ENSG00000155307-SAMSN1	SAMSN1	0.00421711	-0.189425	0.237	0.255	1	not significant
ENSG00000149212-SESN3	SESN3	0.00424499	0.391736	0.073	0.061	1	not significant
ENSG00000136213-CHST12	CHST12	0.00425171	-0.143455	0.097	0.112	1	not significant
ENSG00000162623-TYW3	TYW3	0.00425687	-0.250288	0.064	0.076	1	not significant
ENSG00000187840-EIF4EBP1	EIF4EBP1	0.00427602	0.181416	0.131	0.114	1	not significant
ENSG00000213221-DNLZ	DNLZ	0.00429552	-0.290545	0.075	0.088	1	not significant
ENSG00000150667-FSIP1	FSIP1	0.0043273	-0.786428	0.007	0.012	1	not significant
ENSG00000178028-DMAP1	DMAP1	0.00437034	-0.231762	0.043	0.054	1	not significant
ENSG00000092841-MYL6	MYL6	0.00439886	-0.0651863	0.816	0.829	1	not significant
ENSG00000114738-MAPKAPK3	MAPKAPK3	0.00441622	0.488248	0.024	0.017	1	not significant
ENSG00000008282-SYPL1	SYPL1	0.00442298	-0.324782	0.069	0.082	1	not significant
ENSG00000168394-TAP1	TAP1	0.00445994	0.284295	0.085	0.072	1	not significant
ENSG00000267605-AC016590.1	AC016590.1	0.00450242	-0.602514	0.01	0.015	1	not significant
ENSG00000241990-PRR34-AS1	PRR34-AS1	0.00456376	-0.376627	0.026	0.034	1	not significant
ENSG00000185825-BCAP31	BCAP31	0.00457572	-0.188515	0.206	0.225	1	not significant
ENSG00000185220-PGBD2	PGBD2	0.00457831	-0.625157	0.016	0.022	1	not significant
ENSG00000122986-HVCN1	HVCN1	0.00460831	-0.316262	0.017	0.024	1	not significant
ENSG00000164253-WDR41	WDR41	0.00466986	0.461646	0.026	0.019	1	not significant
ENSG00000163950-SLBP	SLBP	0.00472836	0.274047	0.137	0.121	1	not significant
ENSG00000184076-UQCR10	UQCR10	0.00472869	-0.0972247	0.419	0.442	1	not significant
ENSG00000213523-SRA1	SRA1	0.00473576	-0.270105	0.078	0.092	1	not significant
ENSG00000090447-TFAP4	TFAP4	0.00476257	0.594561	0.015	0.01	1	not significant
ENSG00000183597-TANGO2	TANGO2	0.00476616	-0.513608	0.015	0.021	1	not significant
ENSG00000090520-DNAJB11	DNAJB11	0.00476656	-0.285361	0.057	0.069	1	not significant
ENSG00000149273-RPS3	RPS3	0.00478852	-0.0258298	0.996	0.996	1	not significant
ENSG00000120053-GOT1	GOT1	0.00480488	0.429802	0.026	0.019	1	not significant
ENSG00000144867-SRPRB	SRPRB	0.00480701	-0.338098	0.041	0.051	1	not significant
ENSG00000104870-FCGRT	FCGRT	0.00486461	-0.29571	0.031	0.04	1	not significant
ENSG00000158552-ZFAND2B	ZFAND2B	0.00490006	-0.216112	0.093	0.107	1	not significant
ENSG00000136628-EPRS	EPRS	0.00490994	0.223035	0.161	0.144	1	not significant
ENSG00000058453-CROCC	CROCC	0.00492014	-0.353816	0.031	0.04	1	not significant
ENSG00000228696-ARL17B	ARL17B	0.00496226	-0.653763	0.008	0.013	1	not significant
ENSG00000134313-KIDINS220	KIDINS220	0.00497627	-0.23806	0.066	0.079	1	not significant
ENSG00000197054-ZNF763	ZNF763	0.00500052	-0.652524	0.006	0.01	1	not significant
ENSG00000134594-RAB33A	RAB33A	0.00501182	0.279218	0.082	0.068	1	not significant
ENSG00000246263-UBR5-AS1	UBR5-AS1	0.00502937	-0.510723	0.007	0.012	1	not significant
ENSG00000188404-SELL	SELL	0.0050859	0.196677	0.128	0.112	1	not significant
ENSG00000225470-JPX	JPX	0.00508651	0.310679	0.126	0.111	1	not significant
ENSG00000181513-ACBD4	ACBD4	0.00511181	-0.813695	0.012	0.017	1	not significant
ENSG00000106733-NMRK1	NMRK1	0.00511278	0.176158	0.153	0.137	1	not significant
ENSG00000122545-SEPTIN7	SEPTIN7	0.00511727	0.0787788	0.742	0.741	1	not significant
ENSG00000090581-GNPTG	GNPTG	0.00512429	-0.218877	0.112	0.127	1	not significant
ENSG00000197540-GZMM	GZMM	0.00512602	-0.0561837	0.553	0.58	1	not significant
ENSG00000138642-HERC6	HERC6	0.00512909	0.415928	0.037	0.028	1	not significant
ENSG00000204186-ZDBF2	ZDBF2	0.0051292	0.991009	0.014	0.009	1	not significant
ENSG00000257433-AC004241.1	AC004241.1	0.00514171	0.775026	0.018	0.012	1	not significant
ENSG00000080345-RIF1	RIF1	0.00515435	0.225372	0.116	0.1	1	not significant
ENSG00000172270-BSG	BSG	0.00516341	-0.123988	0.239	0.262	1	not significant
ENSG00000170043-TRAPPC1	TRAPPC1	0.00518442	-0.0860358	0.317	0.34	1	not significant
ENSG00000139826-ABHD13	ABHD13	0.00522186	0.358999	0.056	0.046	1	not significant
ENSG00000125812-GZF1	GZF1	0.00525559	-0.747105	0.009	0.014	1	not significant
ENSG00000165949-IFI27	IFI27	0.00526327	1.03835	0.06	0.05	1	not significant
ENSG00000082212-ME2	ME2	0.00527092	0.195918	0.106	0.092	1	not significant
ENSG00000186918-ZNF395	ZNF395	0.00528552	0.799861	0.017	0.011	1	not significant
ENSG00000120885-CLU	CLU	0.00528891	-0.36291	0.016	0.023	1	not significant
ENSG00000123130-ACOT9	ACOT9	0.00532978	-0.399555	0.031	0.04	1	not significant
ENSG00000141232-TOB1	TOB1	0.00534389	-0.276021	0.044	0.054	1	not significant
ENSG00000269609-RPARP-AS1	RPARP-AS1	0.00541902	0.15269	0.029	0.021	1	not significant
ENSG00000133935-ERG28	ERG28	0.00543903	-0.222621	0.067	0.079	1	not significant
ENSG00000055044-NOP58	NOP58	0.00545775	0.174558	0.316	0.296	1	not significant
ENSG00000196911-KPNA5	KPNA5	0.00546105	-0.291064	0.086	0.099	1	not significant
ENSG00000255150-EID3	EID3	0.0054809	-0.35758	0.024	0.032	1	not significant
ENSG00000166987-MBD6	MBD6	0.00550304	-0.694678	0.012	0.018	1	not significant
ENSG00000063177-RPL18	RPL18	0.00552603	0.0374189	0.987	0.986	1	not significant
ENSG00000143183-TMCO1	TMCO1	0.0055303	-0.149219	0.2	0.219	1	not significant
ENSG00000130706-ADRM1	ADRM1	0.00553334	-0.0914585	0.138	0.157	1	not significant
ENSG00000034533-ASTE1	ASTE1	0.00553586	-0.241749	0.076	0.089	1	not significant
ENSG00000173762-CD7	CD7	0.00557853	-0.113566	0.383	0.403	1	not significant
ENSG00000267123-SCAT1	SCAT1	0.00560333	0.856533	0.011	0.007	1	not significant
ENSG00000090971-NAT14	NAT14	0.00560542	-0.91909	0.006	0.01	1	not significant
ENSG00000181218-HIST3H2A	HIST3H2A	0.0056085	0.280699	0.044	0.035	1	not significant
ENSG00000129675-ARHGEF6	ARHGEF6	0.00563144	0.246178	0.091	0.078	1	not significant
ENSG00000025293-PHF20	PHF20	0.00564091	-0.215878	0.142	0.159	1	not significant
ENSG00000149292-TTC12	TTC12	0.00564098	0.608641	0.023	0.016	1	not significant
ENSG00000047056-WDR37	WDR37	0.00564681	-0.218466	0.071	0.084	1	not significant
ENSG00000196655-TRAPPC4	TRAPPC4	0.00569238	-0.21638	0.124	0.14	1	not significant
ENSG00000114098-ARMC8	ARMC8	0.00574036	-0.286231	0.068	0.081	1	not significant
ENSG00000100342-APOL1	APOL1	0.0058104	0.264735	0.022	0.016	1	not significant
ENSG00000174943-KCTD13	KCTD13	0.00581949	-0.354274	0.032	0.041	1	not significant
ENSG00000157933-SKI	SKI	0.00592587	0.525759	0.027	0.02	1	not significant
ENSG00000280832-GSEC	GSEC	0.00592667	0.488969	0.026	0.018	1	not significant
ENSG00000204264-PSMB8	PSMB8	0.00595106	0.122606	0.435	0.416	1	not significant
ENSG00000174799-CEP135	CEP135	0.00596247	0.186939	0.079	0.066	1	not significant
ENSG00000124256-ZBP1	ZBP1	0.00596312	0.288149	0.057	0.046	1	not significant
ENSG00000075624-ACTB	ACTB	0.00597589	-0.0265145	0.863	0.875	1	not significant
ENSG00000107968-MAP3K8	MAP3K8	0.00598567	0.380641	0.08	0.068	1	not significant
ENSG00000131979-GCH1	GCH1	0.00598683	0.529955	0.033	0.025	1	not significant
ENSG00000167797-CDK2AP2	CDK2AP2	0.00600752	-0.18922	0.173	0.191	1	not significant
ENSG00000151687-ANKAR	ANKAR	0.00602307	-0.234603	0.062	0.074	1	not significant
ENSG00000106992-AK1	AK1	0.00603731	0.342038	0.034	0.026	1	not significant
ENSG00000106415-GLCCI1	GLCCI1	0.00604705	0.192126	0.16	0.144	1	not significant
ENSG00000159199-ATP5MC1	ATP5MC1	0.00605573	-0.245516	0.147	0.163	1	not significant
ENSG00000185753-CXorf38	CXorf38	0.00605906	0.383509	0.048	0.038	1	not significant
ENSG00000187741-FANCA	FANCA	0.00607209	-0.708607	0.008	0.013	1	not significant
ENSG00000124201-ZNFX1	ZNFX1	0.00609206	0.193122	0.068	0.056	1	not significant
ENSG00000157873-TNFRSF14	TNFRSF14	0.00613571	-0.136332	0.194	0.214	1	not significant
ENSG00000111860-CEP85L	CEP85L	0.00613659	-0.176703	0.114	0.13	1	not significant
ENSG00000185973-TMLHE	TMLHE	0.00622256	-0.349053	0.031	0.039	1	not significant
ENSG00000169826-CSGALNACT2	CSGALNACT2	0.00622559	0.192289	0.112	0.097	1	not significant
ENSG00000101972-STAG2	STAG2	0.00625142	-0.114476	0.364	0.386	1	not significant
ENSG00000115524-SF3B1	SF3B1	0.00635365	-0.0947501	0.377	0.4	1	not significant
ENSG00000198804-MT-CO1	MT-CO1	0.00637102	0.0401851	0.992	0.991	1	not significant
ENSG00000142507-PSMB6	PSMB6	0.00637461	-0.140543	0.224	0.242	1	not significant
ENSG00000196376-SLC35F1	SLC35F1	0.00638506	0.533096	0.021	0.015	1	not significant
ENSG00000047188-YTHDC2	YTHDC2	0.00644647	-0.245752	0.078	0.09	1	not significant
ENSG00000131143-COX4I1	COX4I1	0.00647409	0.0541829	0.809	0.812	1	not significant
ENSG00000128607-KLHDC10	KLHDC10	0.00653289	-0.254356	0.036	0.045	1	not significant
ENSG00000175166-PSMD2	PSMD2	0.00658819	-0.279701	0.058	0.07	1	not significant
ENSG00000147576-ADHFE1	ADHFE1	0.00662461	-0.364141	0.036	0.045	1	not significant
ENSG00000198954-KIF1BP	KIF1BP	0.00670368	-0.460527	0.016	0.022	1	not significant
ENSG00000166681-BEX3	BEX3	0.00672661	0.537936	0.02	0.014	1	not significant
ENSG00000107960-STN1	STN1	0.00679648	0.202517	0.04	0.031	1	not significant
ENSG00000171940-ZNF217	ZNF217	0.00679733	0.154162	0.198	0.179	1	not significant
ENSG00000254986-DPP3	DPP3	0.00684546	-0.541011	0.007	0.012	1	not significant
ENSG00000163463-KRTCAP2	KRTCAP2	0.00686866	-0.0994696	0.478	0.502	1	not significant
ENSG00000165660-ABRAXAS2	ABRAXAS2	0.00693207	-0.295667	0.043	0.053	1	not significant
ENSG00000173465-ZNRD2	ZNRD2	0.00693734	-0.190905	0.082	0.096	1	not significant
ENSG00000100299-ARSA	ARSA	0.0069387	-0.350588	0.021	0.028	1	not significant
ENSG00000162244-RPL29	RPL29	0.00700385	0.0387146	0.981	0.977	1	not significant
ENSG00000245849-RAD51-AS1	RAD51-AS1	0.00701816	-0.258013	0.021	0.028	1	not significant
ENSG00000233493-TMEM238	TMEM238	0.00708264	-0.274833	0.076	0.088	1	not significant
ENSG00000166946-CCNDBP1	CCNDBP1	0.0071649	-0.150657	0.195	0.212	1	not significant
ENSG00000132842-AP3B1	AP3B1	0.00718794	-0.114011	0.145	0.163	1	not significant
ENSG00000101474-APMAP	APMAP	0.00719646	-0.127093	0.233	0.253	1	not significant
ENSG00000243927-MRPS6	MRPS6	0.00723598	0.132612	0.318	0.298	1	not significant
ENSG00000227945-AL590006.1	AL590006.1	0.00723661	-0.380128	0.014	0.02	1	not significant
ENSG00000123297-TSFM	TSFM	0.00731332	-0.282752	0.036	0.045	1	not significant
ENSG00000142733-MAP3K6	MAP3K6	0.00732076	0.598616	0.016	0.01	1	not significant
ENSG00000144840-RABL3	RABL3	0.00734022	0.455635	0.049	0.04	1	not significant
ENSG00000111845-PAK1IP1	PAK1IP1	0.00734616	0.282313	0.037	0.029	1	not significant
ENSG00000164674-SYTL3	SYTL3	0.00735702	0.280417	0.143	0.128	1	not significant
ENSG00000106526-ACTR3C	ACTR3C	0.00736652	-0.519429	0.011	0.016	1	not significant
ENSG00000171863-RPS7	RPS7	0.00741646	0.0345001	0.989	0.987	1	not significant
ENSG00000154370-TRIM11	TRIM11	0.00742869	0.642087	0.016	0.01	1	not significant
ENSG00000010361-FUZ	FUZ	0.00745694	0.63439	0.016	0.01	1	not significant
ENSG00000138821-SLC39A8	SLC39A8	0.00752123	0.28332	0.037	0.028	1	not significant
ENSG00000127914-AKAP9	AKAP9	0.00756182	-0.106532	0.314	0.336	1	not significant
ENSG00000197579-TOPORS	TOPORS	0.00758306	0.559651	0.049	0.04	1	not significant
ENSG00000124203-ZNF831	ZNF831	0.00759867	-0.194873	0.098	0.112	1	not significant
ENSG00000115738-ID2	ID2	0.00760111	0.191287	0.123	0.108	1	not significant
ENSG00000101974-ATP11C	ATP11C	0.00766575	-0.329804	0.036	0.045	1	not significant
ENSG00000110063-DCPS	DCPS	0.00766854	0.198631	0.059	0.048	1	not significant
ENSG00000113580-NR3C1	NR3C1	0.00773662	-0.0991831	0.366	0.386	1	not significant
ENSG00000073849-ST6GAL1	ST6GAL1	0.00775684	-0.299709	0.103	0.116	1	not significant
ENSG00000103254-ANTKMT	ANTKMT	0.0077895	-0.194186	0.081	0.094	1	not significant
ENSG00000130024-PHF10	PHF10	0.00781386	0.258264	0.091	0.078	1	not significant
ENSG00000152894-PTPRK	PTPRK	0.00787367	-0.752226	0.008	0.013	1	not significant
ENSG00000174255-ZNF80	ZNF80	0.00787852	-0.818967	0.007	0.012	1	not significant
ENSG00000278175-GLIDR	GLIDR	0.00789749	-0.759073	0.006	0.01	1	not significant
ENSG00000135709-KIAA0513	KIAA0513	0.00789939	0.219725	0.029	0.022	1	not significant
ENSG00000163466-ARPC2	ARPC2	0.0079523	0.0760978	0.686	0.672	1	not significant
ENSG00000261609-GAN	GAN	0.00797634	-0.792259	0.007	0.012	1	not significant
ENSG00000145741-BTF3	BTF3	0.00807721	0.0749778	0.755	0.75	1	not significant
ENSG00000169629-RGPD8	RGPD8	0.00807781	0.838733	0.011	0.007	1	not significant
ENSG00000168000-BSCL2	BSCL2	0.00808743	-0.258671	0.036	0.045	1	not significant
ENSG00000169967-MAP3K2	MAP3K2	0.00809219	0.207048	0.16	0.143	1	not significant
ENSG00000153317-ASAP1	ASAP1	0.00810242	0.173238	0.11	0.096	1	not significant
ENSG00000146457-WTAP	WTAP	0.00811261	-0.186883	0.19	0.206	1	not significant
ENSG00000100450-GZMH	GZMH	0.00812296	0.21148	0.261	0.246	1	not significant
ENSG00000076555-ACACB	ACACB	0.00822939	-0.777667	0.007	0.011	1	not significant
ENSG00000106993-CDC37L1	CDC37L1	0.00823622	-0.305952	0.071	0.083	1	not significant
ENSG00000177707-NECTIN3	NECTIN3	0.00824078	0.468563	0.018	0.012	1	not significant
ENSG00000111880-RNGTT	RNGTT	0.0082521	-0.21711	0.083	0.096	1	not significant
ENSG00000178974-FBXO34	FBXO34	0.00825722	0.154223	0.109	0.095	1	not significant
ENSG00000204592-HLA-E	HLA-E	0.0082802	0.0701238	0.748	0.746	1	not significant
ENSG00000117419-ERI3	ERI3	0.0082824	-0.276919	0.05	0.061	1	not significant
ENSG00000185651-UBE2L3	UBE2L3	0.00828516	-0.0814977	0.274	0.294	1	not significant
ENSG00000170142-UBE2E1	UBE2E1	0.00830322	0.270324	0.081	0.068	1	not significant
ENSG00000204261-PSMB8-AS1	PSMB8-AS1	0.00832829	-0.165064	0.213	0.231	1	not significant
ENSG00000144036-EXOC6B	EXOC6B	0.00834189	-0.2274	0.065	0.077	1	not significant
ENSG00000198242-RPL23A	RPL23A	0.0083432	-0.0310284	0.99	0.993	1	not significant
ENSG00000172197-MBOAT1	MBOAT1	0.00843644	-0.331524	0.032	0.041	1	not significant
ENSG00000048740-CELF2	CELF2	0.00844728	0.15713	0.24	0.221	1	not significant
ENSG00000105993-DNAJB6	DNAJB6	0.00851315	0.192736	0.206	0.189	1	not significant
ENSG00000175727-MLXIP	MLXIP	0.00857215	0.378727	0.024	0.017	1	not significant
ENSG00000105321-CCDC9	CCDC9	0.00859509	-0.753741	0.012	0.017	1	not significant
ENSG00000091009-RBM27	RBM27	0.00859557	-0.177435	0.15	0.166	1	not significant
ENSG00000157020-SEC13	SEC13	0.00862725	-0.218482	0.102	0.115	1	not significant
ENSG00000171467-ZNF318	ZNF318	0.00866342	-0.515385	0.018	0.025	1	not significant
ENSG00000155189-AGPAT5	AGPAT5	0.00869165	0.336434	0.042	0.034	1	not significant
ENSG00000145241-CENPC	CENPC	0.00869634	-0.11451	0.257	0.277	1	not significant
ENSG00000091527-CDV3	CDV3	0.00878635	-0.114414	0.298	0.319	1	not significant
ENSG00000090266-NDUFB2	NDUFB2	0.00879378	0.149919	0.322	0.302	1	not significant
ENSG00000203896-LIME1	LIME1	0.00880067	-0.123247	0.187	0.205	1	not significant
ENSG00000231304-SGO1-AS1	SGO1-AS1	0.00881777	0.495597	0.016	0.011	1	not significant
ENSG00000122873-CISD1	CISD1	0.00882025	0.266187	0.056	0.046	1	not significant
ENSG00000196954-CASP4	CASP4	0.00886827	0.167316	0.189	0.172	1	not significant
ENSG00000175536-LIPT2	LIPT2	0.0089083	-0.464896	0.008	0.012	1	not significant
ENSG00000125871-MGME1	MGME1	0.00897296	0.341912	0.044	0.035	1	not significant
ENSG00000182810-DDX28	DDX28	0.009005	-0.519393	0.019	0.026	1	not significant
ENSG00000099204-ABLIM1	ABLIM1	0.00903442	0.223045	0.18	0.164	1	not significant
ENSG00000002822-MAD1L1	MAD1L1	0.00909529	0.197518	0.072	0.06	1	not significant
ENSG00000187764-SEMA4D	SEMA4D	0.0091631	0.187183	0.122	0.108	1	not significant
ENSG00000136783-NIPSNAP3A	NIPSNAP3A	0.0091728	0.448093	0.027	0.02	1	not significant
ENSG00000137575-SDCBP	SDCBP	0.00921579	0.193063	0.124	0.11	1	not significant
ENSG00000196735-HLA-DQA1	HLA-DQA1	0.00928161	-0.154434	0.069	0.082	1	not significant
ENSG00000145439-CBR4	CBR4	0.00928319	-0.212177	0.059	0.07	1	not significant
ENSG00000187609-EXD3	EXD3	0.0093053	-0.567786	0.026	0.033	1	not significant
ENSG00000130413-STK33	STK33	0.00931217	-0.528071	0.008	0.013	1	not significant
ENSG00000131188-PRR7	PRR7	0.00936984	0.475286	0.027	0.02	1	not significant
ENSG00000116641-DOCK7	DOCK7	0.0094501	0.701763	0.018	0.012	1	not significant
ENSG00000138709-LARP1B	LARP1B	0.00945993	0.426972	0.039	0.031	1	not significant
ENSG00000249709-ZNF564	ZNF564	0.00946676	-0.297954	0.02	0.027	1	not significant
ENSG00000125952-MAX	MAX	0.00949022	0.157759	0.197	0.18	1	not significant
ENSG00000177311-ZBTB38	ZBTB38	0.00951044	-0.100063	0.243	0.263	1	not significant
ENSG00000114331-ACAP2	ACAP2	0.00952948	-0.120846	0.266	0.286	1	not significant
ENSG00000081059-TCF7	TCF7	0.00954941	0.178997	0.208	0.191	1	not significant
ENSG00000099725-PRKY	PRKY	0.00958902	-0.266967	0.102	0.115	1	not significant
ENSG00000172531-PPP1CA	PPP1CA	0.00959539	-0.133528	0.29	0.309	1	not significant
ENSG00000162909-CAPN2	CAPN2	0.00959856	-0.207305	0.105	0.119	1	not significant
ENSG00000125734-GPR108	GPR108	0.00963817	-0.245991	0.052	0.063	1	not significant
ENSG00000198218-QRICH1	QRICH1	0.00964208	-0.278746	0.048	0.058	1	not significant
ENSG00000125520-SLC2A4RG	SLC2A4RG	0.00965354	-0.155295	0.071	0.084	1	not significant
ENSG00000034677-RNF19A	RNF19A	0.00965463	-0.0699841	0.36	0.384	1	not significant
ENSG00000162664-ZNF326	ZNF326	0.00966856	-0.260972	0.076	0.089	1	not significant
ENSG00000161526-SAP30BP	SAP30BP	0.00966914	-0.123782	0.123	0.139	1	not significant
ENSG00000177570-SAMD12	SAMD12	0.00969269	0.483241	0.011	0.006	1	not significant
ENSG00000103540-CCP110	CCP110	0.00970326	-0.312553	0.035	0.044	1	not significant
ENSG00000245534-RORA-AS1	RORA-AS1	0.00972539	0.502384	0.018	0.012	1	not significant
ENSG00000075884-ARHGAP15	ARHGAP15	0.00976347	-0.0949882	0.427	0.448	1	not significant
ENSG00000179981-TSHZ1	TSHZ1	0.00979014	-0.264727	0.039	0.049	1	not significant
ENSG00000239779-WBP1	WBP1	0.0098482	-0.134547	0.098	0.112	1	not significant
ENSG00000144895-EIF2A	EIF2A	0.00986577	0.219676	0.136	0.121	1	not significant
ENSG00000131725-WDR44	WDR44	0.00987742	-0.271584	0.056	0.067	1	not significant
ENSG00000143315-PIGM	PIGM	0.00991634	-0.573053	0.008	0.013	1	not significant
ENSG00000258512-LINC00239	LINC00239	0.00994114	-0.512662	0.008	0.013	1	not significant
ENSG00000177700-POLR2L	POLR2L	0.00997618	-0.0978246	0.361	0.384	1	not significant
ENSG00000164323-CFAP97	CFAP97	0.0100137	0.148115	0.177	0.16	1	not significant
ENSG00000161547-SRSF2	SRSF2	0.0100429	0.156182	0.321	0.303	1	not significant
ENSG00000184277-TM2D3	TM2D3	0.0100489	0.395592	0.055	0.046	1	not significant
ENSG00000166197-NOLC1	NOLC1	0.010118	0.251807	0.068	0.057	1	not significant
ENSG00000127946-HIP1	HIP1	0.0101187	-0.37719	0.028	0.036	1	not significant
ENSG00000157540-DYRK1A	DYRK1A	0.0101516	-0.177811	0.097	0.11	1	not significant
ENSG00000228716-DHFR	DHFR	0.0101941	0.269969	0.058	0.048	1	not significant
ENSG00000267121-AC008105.3	AC008105.3	0.0102205	0.164344	0.265	0.246	1	not significant
ENSG00000127947-PTPN12	PTPN12	0.0102349	0.360137	0.04	0.032	1	not significant
ENSG00000077514-POLD3	POLD3	0.0102766	-0.302606	0.043	0.052	1	not significant
ENSG00000076662-ICAM3	ICAM3	0.010278	-0.236298	0.131	0.145	1	not significant
ENSG00000138029-HADHB	HADHB	0.0102889	-0.139329	0.089	0.103	1	not significant
ENSG00000204520-MICA	MICA	0.0103778	0.511462	0.028	0.021	1	not significant
ENSG00000198830-HMGN2	HMGN2	0.0105192	-0.0392806	0.486	0.514	1	not significant
ENSG00000160209-PDXK	PDXK	0.0105867	0.396505	0.047	0.038	1	not significant
ENSG00000280739-EIF1B-AS1	EIF1B-AS1	0.0106148	0.552255	0.021	0.015	1	not significant
ENSG00000212907-MT-ND4L	MT-ND4L	0.0106438	-0.0255926	0.949	0.963	1	not significant
ENSG00000158985-CDC42SE2	CDC42SE2	0.0106625	-0.0719388	0.511	0.534	1	not significant
ENSG00000205544-TMEM256	TMEM256	0.0106685	-0.124225	0.178	0.195	1	not significant
ENSG00000131089-ARHGEF9	ARHGEF9	0.0106685	-0.260534	0.052	0.062	1	not significant
ENSG00000163069-SGCB	SGCB	0.0106968	-0.337843	0.016	0.022	1	not significant
ENSG00000122034-GTF3A	GTF3A	0.010705	0.125943	0.382	0.363	1	not significant
ENSG00000198961-PJA2	PJA2	0.0107314	-0.164026	0.132	0.148	1	not significant
ENSG00000268362-AC092279.1	AC092279.1	0.0107813	-0.60138	0.011	0.016	1	not significant
ENSG00000125637-PSD4	PSD4	0.0107848	0.438896	0.043	0.034	1	not significant
ENSG00000097046-CDC7	CDC7	0.0107917	0.558246	0.02	0.014	1	not significant
ENSG00000104915-STX10	STX10	0.0108285	-0.219511	0.098	0.111	1	not significant
ENSG00000137880-GCHFR	GCHFR	0.0108443	0.211851	0.149	0.134	1	not significant
ENSG00000242259-C22orf39	C22orf39	0.0108473	-0.13256	0.1	0.114	1	not significant
ENSG00000105619-TFPT	TFPT	0.0108731	-0.233865	0.049	0.059	1	not significant
ENSG00000183665-TRMT12	TRMT12	0.0109237	-0.803833	0.012	0.017	1	not significant
ENSG00000070770-CSNK2A2	CSNK2A2	0.0109989	0.236448	0.084	0.072	1	not significant
ENSG00000126264-HCST	HCST	0.0110031	-0.0481242	0.548	0.571	1	not significant
ENSG00000106003-LFNG	LFNG	0.0110507	0.504637	0.02	0.014	1	not significant
ENSG00000203497-PDCD4-AS1	PDCD4-AS1	0.0110995	-0.335279	0.02	0.026	1	not significant
ENSG00000123178-SPRYD7	SPRYD7	0.0111056	-0.386758	0.026	0.033	1	not significant
ENSG00000105640-RPL18A	RPL18A	0.0111306	-0.0268359	0.991	0.993	1	not significant
ENSG00000124635-HIST1H2BJ	HIST1H2BJ	0.0111357	-0.406558	0.007	0.012	1	not significant
ENSG00000227053-AC105446.1	AC105446.1	0.0111516	-0.453812	0.026	0.034	1	not significant
ENSG00000121931-LRIF1	LRIF1	0.0112561	-0.243476	0.076	0.088	1	not significant
ENSG00000256223-ZNF10	ZNF10	0.0112838	-0.420843	0.023	0.03	1	not significant
ENSG00000261008-LINC01572	LINC01572	0.0112981	0.369987	0.018	0.012	1	not significant
ENSG00000164924-YWHAZ	YWHAZ	0.0113933	-0.0738187	0.556	0.57	1	not significant
ENSG00000255422-AP002954.1	AP002954.1	0.0114001	-0.619824	0.011	0.016	1	not significant
ENSG00000177042-TMEM80	TMEM80	0.0114061	0.327616	0.056	0.046	1	not significant
ENSG00000097021-ACOT7	ACOT7	0.011502	0.905012	0.014	0.009	1	not significant
ENSG00000124574-ABCC10	ABCC10	0.0115148	-0.301115	0.015	0.02	1	not significant
ENSG00000157916-RER1	RER1	0.0116319	-0.138951	0.155	0.172	1	not significant
ENSG00000277791-PSMB3	PSMB3	0.0117247	-0.137877	0.307	0.325	1	not significant
ENSG00000132436-FIGNL1	FIGNL1	0.0117345	0.538547	0.019	0.013	1	not significant
ENSG00000165475-CRYL1	CRYL1	0.0117416	-0.17919	0.026	0.033	1	not significant
ENSG00000113448-PDE4D	PDE4D	0.0117541	0.163113	0.336	0.322	1	not significant
ENSG00000154127-UBASH3B	UBASH3B	0.0117844	0.651006	0.012	0.008	1	not significant
ENSG00000235919-ASH1L-AS1	ASH1L-AS1	0.0118006	-0.342608	0.015	0.021	1	not significant
ENSG00000106771-TMEM245	TMEM245	0.0118921	-0.214636	0.08	0.092	1	not significant
ENSG00000133302-SLF1	SLF1	0.0119209	-0.096256	0.139	0.156	1	not significant
ENSG00000006015-REX1BD	REX1BD	0.01193	-0.0675728	0.291	0.313	1	not significant
ENSG00000139946-PELI2	PELI2	0.0119383	0.353695	0.014	0.009	1	not significant
ENSG00000166432-ZMAT1	ZMAT1	0.0119459	-0.310349	0.024	0.031	1	not significant
ENSG00000153130-SCOC	SCOC	0.0119842	0.193164	0.093	0.081	1	not significant
ENSG00000185115-NSMCE3	NSMCE3	0.0121277	0.199631	0.156	0.141	1	not significant
ENSG00000273559-CWC25	CWC25	0.0121405	0.222236	0.124	0.11	1	not significant
ENSG00000132017-DCAF15	DCAF15	0.0122054	-0.314112	0.042	0.051	1	not significant
ENSG00000221923-ZNF880	ZNF880	0.0122067	-0.532276	0.027	0.035	1	not significant
ENSG00000172005-MAL	MAL	0.0122541	0.528064	0.018	0.013	1	not significant
ENSG00000198440-ZNF583	ZNF583	0.0123018	-0.507345	0.024	0.031	1	not significant
ENSG00000156709-AIFM1	AIFM1	0.0123533	-0.287488	0.035	0.043	1	not significant
ENSG00000129691-ASH2L	ASH2L	0.0124164	-0.41684	0.028	0.035	1	not significant
ENSG00000138942-RNF185	RNF185	0.0125227	-0.665145	0.014	0.019	1	not significant
ENSG00000159086-PAXBP1	PAXBP1	0.0125399	0.140043	0.157	0.142	1	not significant
ENSG00000106803-SEC61B	SEC61B	0.0126142	-0.0681155	0.356	0.378	1	not significant
ENSG00000179841-AKAP5	AKAP5	0.0126154	0.34529	0.022	0.016	1	not significant
ENSG00000246067-RAB30-DT	RAB30-DT	0.0126281	-0.315682	0.036	0.045	1	not significant
ENSG00000255517-AP002748.4	AP002748.4	0.0126462	-0.435399	0.023	0.029	1	not significant
ENSG00000001036-FUCA2	FUCA2	0.0127142	-0.324383	0.01	0.014	1	not significant
ENSG00000162086-ZNF75A	ZNF75A	0.0127717	-0.27516	0.041	0.05	1	not significant
ENSG00000138439-FAM117B	FAM117B	0.0127783	0.331877	0.044	0.035	1	not significant
ENSG00000108509-CAMTA2	CAMTA2	0.0128246	0.316569	0.018	0.012	1	not significant
ENSG00000198888-MT-ND1	MT-ND1	0.0128388	-0.0311836	0.747	0.768	1	not significant
ENSG00000120451-SNX19	SNX19	0.0128506	-0.519711	0.016	0.021	1	not significant
ENSG00000140368-PSTPIP1	PSTPIP1	0.0128672	-0.0965348	0.098	0.111	1	not significant
ENSG00000105483-CARD8	CARD8	0.0129126	-0.162964	0.183	0.199	1	not significant
ENSG00000114395-CYB561D2	CYB561D2	0.0129307	-0.145598	0.087	0.1	1	not significant
ENSG00000157593-SLC35B2	SLC35B2	0.0129407	0.284086	0.029	0.022	1	not significant
ENSG00000178977-LINC00324	LINC00324	0.0129503	-0.286257	0.052	0.062	1	not significant
ENSG00000160271-RALGDS	RALGDS	0.0129613	-0.166761	0.083	0.095	1	not significant
ENSG00000152683-SLC30A6	SLC30A6	0.0130041	-0.308867	0.036	0.044	1	not significant
ENSG00000109390-NDUFC1	NDUFC1	0.0130811	-0.108138	0.294	0.315	1	not significant
ENSG00000160075-SSU72	SSU72	0.0130849	-0.0965015	0.269	0.289	1	not significant
ENSG00000059145-UNKL	UNKL	0.013103	0.394214	0.025	0.019	1	not significant
ENSG00000197006-METTL9	METTL9	0.0131232	-0.157633	0.146	0.161	1	not significant
ENSG00000197299-BLM	BLM	0.0131371	-0.587442	0.014	0.019	1	not significant
ENSG00000189091-SF3B3	SF3B3	0.013144	-0.29873	0.047	0.056	1	not significant
ENSG00000175779-LINC02694	LINC02694	0.0131741	-0.396984	0.028	0.036	1	not significant
ENSG00000126005-MMP24OS	MMP24OS	0.0131939	0.143505	0.179	0.163	1	not significant
ENSG00000175787-ZNF169	ZNF169	0.0131952	-0.46153	0.019	0.026	1	not significant
ENSG00000261371-PECAM1	PECAM1	0.0132832	-0.236455	0.088	0.101	1	not significant
ENSG00000226791-LINC02611	LINC02611	0.0132908	-0.347331	0.025	0.032	1	not significant
ENSG00000165929-TC2N	TC2N	0.0132973	-0.129873	0.252	0.271	1	not significant
ENSG00000171735-CAMTA1	CAMTA1	0.0133289	0.153981	0.139	0.125	1	not significant
ENSG00000134186-PRPF38B	PRPF38B	0.0133359	-0.0965855	0.23	0.249	1	not significant
ENSG00000198171-DDRGK1	DDRGK1	0.0133845	-0.192498	0.087	0.099	1	not significant
ENSG00000267321-SNHG30	SNHG30	0.0134423	-0.282311	0.053	0.063	1	not significant
ENSG00000225190-PLEKHM1	PLEKHM1	0.0134629	0.268491	0.06	0.05	1	not significant
ENSG00000196652-ZKSCAN5	ZKSCAN5	0.0135131	-0.679465	0.007	0.012	1	not significant
ENSG00000141376-BCAS3	BCAS3	0.0135483	-0.207297	0.118	0.131	1	not significant
ENSG00000221946-FXYD7	FXYD7	0.0135488	0.440367	0.029	0.022	1	not significant
ENSG00000060762-MPC1	MPC1	0.0136663	-0.143276	0.144	0.16	1	not significant
ENSG00000157303-SUSD3	SUSD3	0.0136871	0.195751	0.106	0.093	1	not significant
ENSG00000109536-FRG1	FRG1	0.013774	0.145604	0.22	0.202	1	not significant
ENSG00000108523-RNF167	RNF167	0.0137944	-0.180641	0.146	0.161	1	not significant
ENSG00000073605-GSDMB	GSDMB	0.0138889	0.446455	0.033	0.025	1	not significant
ENSG00000157514-TSC22D3	TSC22D3	0.0138892	-0.0964508	0.276	0.296	1	not significant
ENSG00000149269-PAK1	PAK1	0.0138926	0.461046	0.024	0.018	1	not significant
ENSG00000100129-EIF3L	EIF3L	0.0139092	-0.100872	0.239	0.258	1	not significant
ENSG00000151461-UPF2	UPF2	0.0139459	-0.0805335	0.247	0.267	1	not significant
ENSG00000182551-ADI1	ADI1	0.0139807	-0.358783	0.061	0.072	1	not significant
ENSG00000138600-SPPL2A	SPPL2A	0.0139873	0.184233	0.112	0.099	1	not significant
ENSG00000165071-TMEM71	TMEM71	0.0140127	0.235244	0.071	0.06	1	not significant
ENSG00000134779-TPGS2	TPGS2	0.0140185	-0.15916	0.086	0.099	1	not significant
ENSG00000008952-SEC62	SEC62	0.014041	-0.0844731	0.408	0.431	1	not significant
ENSG00000172081-MOB3A	MOB3A	0.0140644	-0.392201	0.032	0.04	1	not significant
ENSG00000085231-AK6	AK6	0.0141163	-0.159718	0.068	0.079	1	not significant
ENSG00000230487-PSMG3-AS1	PSMG3-AS1	0.0141726	-0.60771	0.008	0.012	1	not significant
ENSG00000152558-TMEM123	TMEM123	0.0143241	0.119631	0.173	0.157	1	not significant
ENSG00000096060-FKBP5	FKBP5	0.0143396	-0.192813	0.109	0.123	1	not significant
ENSG00000100644-HIF1A	HIF1A	0.0145034	0.17233	0.181	0.165	1	not significant
ENSG00000204084-INPP5B	INPP5B	0.0145366	0.55232	0.023	0.017	1	not significant
ENSG00000145743-FBXL17	FBXL17	0.0145496	-0.138687	0.123	0.138	1	not significant
ENSG00000285410-GABPB1-IT1	GABPB1-IT1	0.0146454	-0.133522	0.092	0.105	1	not significant
ENSG00000126746-ZNF384	ZNF384	0.0146718	0.434515	0.038	0.031	1	not significant
ENSG00000174485-DENND4A	DENND4A	0.0146992	-0.159454	0.126	0.14	1	not significant
ENSG00000108469-RECQL5	RECQL5	0.0147143	-0.857191	0.006	0.01	1	not significant
ENSG00000166471-TMEM41B	TMEM41B	0.0147369	-0.172951	0.104	0.117	1	not significant
ENSG00000177200-CHD9	CHD9	0.0147796	-0.156724	0.095	0.108	1	not significant
ENSG00000127184-COX7C	COX7C	0.014848	0.0586344	0.807	0.806	1	not significant
ENSG00000131370-SH3BP5	SH3BP5	0.0148981	0.360295	0.032	0.025	1	not significant
ENSG00000155115-GTF3C6	GTF3C6	0.0149067	-0.141899	0.139	0.154	1	not significant
ENSG00000122507-BBS9	BBS9	0.0149413	-0.26405	0.087	0.099	1	not significant
ENSG00000184349-EFNA5	EFNA5	0.014998	-0.670271	0.008	0.012	1	not significant
ENSG00000198805-PNP	PNP	0.0149987	0.240586	0.092	0.08	1	not significant
ENSG00000113583-C5orf15	C5orf15	0.0150321	0.351182	0.038	0.03	1	not significant
ENSG00000267368-UPK3BL1	UPK3BL1	0.0150645	0.442632	0.019	0.014	1	not significant
ENSG00000134308-YWHAQ	YWHAQ	0.0151239	-0.0862632	0.337	0.355	1	not significant
ENSG00000225975-LINC01534	LINC01534	0.0151513	-0.513205	0.01	0.015	1	not significant
ENSG00000068724-TTC7A	TTC7A	0.0151688	0.344187	0.032	0.025	1	not significant
ENSG00000213719-CLIC1	CLIC1	0.0151774	-0.0696543	0.492	0.513	1	not significant
ENSG00000213533-STIMATE	STIMATE	0.0152172	-0.395436	0.021	0.028	1	not significant
ENSG00000085662-AKR1B1	AKR1B1	0.0152573	-0.147907	0.124	0.139	1	not significant
ENSG00000162804-SNED1	SNED1	0.015262	0.24395	0.021	0.016	1	not significant
ENSG00000185129-PURA	PURA	0.0152683	-0.134483	0.144	0.159	1	not significant
ENSG00000103489-XYLT1	XYLT1	0.0152893	0.400861	0.019	0.013	1	not significant
ENSG00000134109-EDEM1	EDEM1	0.0154023	0.466221	0.029	0.023	1	not significant
ENSG00000107745-MICU1	MICU1	0.0154204	-0.144667	0.066	0.077	1	not significant
ENSG00000104517-UBR5	UBR5	0.0154624	0.198572	0.102	0.089	1	not significant
ENSG00000167106-FAM102A	FAM102A	0.0154633	0.255175	0.114	0.101	1	not significant
ENSG00000178338-ZNF354B	ZNF354B	0.0155739	-0.376827	0.038	0.046	1	not significant
ENSG00000176531-PHLDB3	PHLDB3	0.0155839	-0.555527	0.016	0.021	1	not significant
ENSG00000205129-C4orf47	C4orf47	0.0155887	0.372827	0.023	0.017	1	not significant
ENSG00000149577-SIDT2	SIDT2	0.0157016	1.04767	0.01	0.006	1	not significant
ENSG00000114902-SPCS1	SPCS1	0.0158007	-0.0954545	0.387	0.407	1	not significant
ENSG00000042493-CAPG	CAPG	0.0158407	0.893545	0.011	0.007	1	not significant
ENSG00000260231-KDM7A-DT	KDM7A-DT	0.015892	0.27449	0.034	0.026	1	not significant
ENSG00000168826-ZBTB49	ZBTB49	0.0158964	-0.367553	0.021	0.028	1	not significant
ENSG00000196704-AMZ2	AMZ2	0.0159282	0.25828	0.084	0.073	1	not significant
ENSG00000174946-GPR171	GPR171	0.0159283	-0.0877934	0.257	0.277	1	not significant
ENSG00000165591-FAAH2	FAAH2	0.0159653	0.455996	0.014	0.009	1	not significant
ENSG00000088888-MAVS	MAVS	0.0159828	0.230254	0.024	0.018	1	not significant
ENSG00000101082-SLA2	SLA2	0.01599	-0.233532	0.111	0.124	1	not significant
ENSG00000163131-CTSS	CTSS	0.0159914	-0.108518	0.199	0.217	1	not significant
ENSG00000165948-IFI27L1	IFI27L1	0.0160031	-0.462728	0.018	0.024	1	not significant
ENSG00000188641-DPYD	DPYD	0.0160192	-0.130192	0.193	0.209	1	not significant
ENSG00000119285-HEATR1	HEATR1	0.0160683	-0.223464	0.033	0.041	1	not significant
ENSG00000139921-TMX1	TMX1	0.01611	0.218814	0.096	0.084	1	not significant
ENSG00000160789-LMNA	LMNA	0.0161844	-0.419245	0.006	0.01	1	not significant
ENSG00000173141-MRPL57	MRPL57	0.0162041	-0.133731	0.259	0.276	1	not significant
ENSG00000117691-NENF	NENF	0.0162325	-0.108386	0.154	0.17	1	not significant
ENSG00000197448-GSTK1	GSTK1	0.0162566	-0.0914206	0.443	0.461	1	not significant
ENSG00000259363-AC090825.1	AC090825.1	0.0162676	-0.454812	0.02	0.026	1	not significant
ENSG00000114650-SCAP	SCAP	0.0163308	-0.219587	0.025	0.031	1	not significant
ENSG00000140941-MAP1LC3B	MAP1LC3B	0.0163517	-0.0898535	0.352	0.372	1	not significant
ENSG00000222041-CYTOR	CYTOR	0.0163937	-0.10957	0.233	0.251	1	not significant
ENSG00000146386-ABRACL	ABRACL	0.0164232	0.109828	0.272	0.254	1	not significant
ENSG00000198646-NCOA6	NCOA6	0.0164262	-0.350671	0.039	0.047	1	not significant
ENSG00000248508-SRP14-AS1	SRP14-AS1	0.0164294	0.428456	0.04	0.032	1	not significant
ENSG00000117228-GBP1	GBP1	0.0164364	0.320541	0.125	0.112	1	not significant
ENSG00000144118-RALB	RALB	0.0164762	-0.359541	0.029	0.036	1	not significant
ENSG00000132155-RAF1	RAF1	0.0164799	-0.257642	0.053	0.063	1	not significant
ENSG00000103342-GSPT1	GSPT1	0.0165072	0.136716	0.186	0.17	1	not significant
ENSG00000156853-ZNF689	ZNF689	0.0165525	-0.844247	0.007	0.011	1	not significant
ENSG00000182004-SNRPE	SNRPE	0.0165966	0.125501	0.22	0.202	1	not significant
ENSG00000090686-USP48	USP48	0.0165996	0.196022	0.123	0.109	1	not significant
ENSG00000138780-GSTCD	GSTCD	0.0166648	-0.379252	0.011	0.015	1	not significant
ENSG00000138434-ITPRID2	ITPRID2	0.0167774	0.532879	0.034	0.027	1	not significant
ENSG00000143158-MPC2	MPC2	0.0167995	-0.159445	0.133	0.147	1	not significant
ENSG00000068697-LAPTM4A	LAPTM4A	0.0168445	-0.140692	0.14	0.155	1	not significant
ENSG00000122223-CD244	CD244	0.0168534	-0.452968	0.017	0.023	1	not significant
ENSG00000125901-MRPS26	MRPS26	0.016912	-0.217655	0.114	0.127	1	not significant
ENSG00000137628-DDX60	DDX60	0.0169409	0.185552	0.071	0.061	1	not significant
ENSG00000171928-TVP23B	TVP23B	0.0169956	-0.268288	0.05	0.06	1	not significant
ENSG00000156273-BACH1	BACH1	0.017034	-0.173522	0.093	0.105	1	not significant
ENSG00000281357-ARRDC3-AS1	ARRDC3-AS1	0.0170433	-0.305874	0.026	0.032	1	not significant
ENSG00000145649-GZMA	GZMA	0.017086	0.210058	0.224	0.209	1	not significant
ENSG00000124155-PIGT	PIGT	0.0171469	-0.377113	0.033	0.04	1	not significant
ENSG00000143401-ANP32E	ANP32E	0.0172642	0.125983	0.224	0.206	1	not significant
ENSG00000105204-DYRK1B	DYRK1B	0.0173612	-0.468143	0.012	0.017	1	not significant
ENSG00000126870-WDR60	WDR60	0.0173803	-0.171782	0.069	0.079	1	not significant
ENSG00000096968-JAK2	JAK2	0.0173927	0.253862	0.067	0.057	1	not significant
ENSG00000143156-NME7	NME7	0.0174394	-0.162665	0.075	0.086	1	not significant
ENSG00000183484-GPR132	GPR132	0.0175664	0.636925	0.037	0.029	1	not significant
ENSG00000185905-C16orf54	C16orf54	0.0175961	-0.207712	0.041	0.05	1	not significant
ENSG00000117395-EBNA1BP2	EBNA1BP2	0.0176225	-0.260342	0.051	0.061	1	not significant
ENSG00000114904-NEK4	NEK4	0.0176364	-0.557218	0.013	0.018	1	not significant
ENSG00000026950-BTN3A1	BTN3A1	0.0176477	-0.0926885	0.202	0.22	1	not significant
ENSG00000165813-CCDC186	CCDC186	0.017657	-0.122099	0.169	0.185	1	not significant
ENSG00000133561-GIMAP6	GIMAP6	0.0176863	-0.321206	0.051	0.06	1	not significant
ENSG00000127824-TUBA4A	TUBA4A	0.0177775	-0.132816	0.194	0.21	1	not significant
ENSG00000121621-KIF18A	KIF18A	0.0178265	-0.489283	0.007	0.01	1	not significant
ENSG00000142684-ZNF593	ZNF593	0.0178525	-0.303413	0.039	0.047	1	not significant
ENSG00000153179-RASSF3	RASSF3	0.017854	0.289398	0.062	0.052	1	not significant
ENSG00000167792-NDUFV1	NDUFV1	0.017859	-0.204899	0.105	0.118	1	not significant
ENSG00000084070-SMAP2	SMAP2	0.017885	0.166599	0.237	0.222	1	not significant
ENSG00000186654-PRR5	PRR5	0.0178919	-0.366768	0.04	0.049	1	not significant
ENSG00000163946-TASOR	TASOR	0.0178999	-0.141087	0.133	0.147	1	not significant
ENSG00000272888-LINC01578	LINC01578	0.0179476	0.111974	0.442	0.428	1	not significant
ENSG00000196352-CD55	CD55	0.0179817	0.288628	0.087	0.076	1	not significant
ENSG00000155380-SLC16A1	SLC16A1	0.0179829	0.965289	0.013	0.009	1	not significant
ENSG00000171720-HDAC3	HDAC3	0.0180242	0.259951	0.06	0.05	1	not significant
ENSG00000174282-ZBTB4	ZBTB4	0.0180274	-0.291912	0.034	0.042	1	not significant
ENSG00000006530-AGK	AGK	0.0180886	-0.196957	0.049	0.059	1	not significant
ENSG00000138794-CASP6	CASP6	0.0181121	-0.457914	0.02	0.026	1	not significant
ENSG00000263264-AC119396.1	AC119396.1	0.0181598	-0.500165	0.026	0.033	1	not significant
ENSG00000004399-PLXND1	PLXND1	0.0181982	0.294514	0.031	0.024	1	not significant
ENSG00000183648-NDUFB1	NDUFB1	0.0182661	-0.0667275	0.315	0.335	1	not significant
ENSG00000146376-ARHGAP18	ARHGAP18	0.0182882	-0.267911	0.043	0.052	1	not significant
ENSG00000108599-AKAP10	AKAP10	0.018348	-0.0603266	0.061	0.072	1	not significant
ENSG00000152234-ATP5F1A	ATP5F1A	0.0184163	0.146294	0.256	0.24	1	not significant
ENSG00000105643-ARRDC2	ARRDC2	0.0185039	0.199401	0.062	0.052	1	not significant
ENSG00000178573-MAF	MAF	0.018506	0.263804	0.062	0.052	1	not significant
ENSG00000114439-BBX	BBX	0.0185284	-0.121656	0.226	0.243	1	not significant
ENSG00000258733-LINC02328	LINC02328	0.01854	-0.316716	0.046	0.055	1	not significant
ENSG00000170017-ALCAM	ALCAM	0.01856	-0.527089	0.008	0.012	1	not significant
ENSG00000165240-ATP7A	ATP7A	0.0185883	0.334007	0.032	0.025	1	not significant
ENSG00000146909-NOM1	NOM1	0.0186185	0.583675	0.029	0.023	1	not significant
ENSG00000160007-ARHGAP35	ARHGAP35	0.0186387	-0.149043	0.072	0.083	1	not significant
ENSG00000204427-ABHD16A	ABHD16A	0.0186576	-0.286458	0.048	0.057	1	not significant
ENSG00000071626-DAZAP1	DAZAP1	0.0187668	-0.237499	0.089	0.101	1	not significant
ENSG00000167286-CD3D	CD3D	0.0188115	-0.0501157	0.779	0.794	1	not significant
ENSG00000111266-DUSP16	DUSP16	0.0188278	-0.189936	0.09	0.102	1	not significant
ENSG00000171488-LRRC8C	LRRC8C	0.0188617	-0.167875	0.061	0.071	1	not significant
ENSG00000189067-LITAF	LITAF	0.0189534	-0.0793677	0.331	0.352	1	not significant
ENSG00000134470-IL15RA	IL15RA	0.0189914	0.46202	0.026	0.019	1	not significant
ENSG00000154102-C16orf74	C16orf74	0.0189997	0.745196	0.011	0.007	1	not significant
ENSG00000009307-CSDE1	CSDE1	0.01907	0.0930198	0.263	0.245	1	not significant
ENSG00000099849-RASSF7	RASSF7	0.0190799	0.250875	0.1	0.088	1	not significant
ENSG00000168496-FEN1	FEN1	0.0191154	0.672282	0.012	0.008	1	not significant
ENSG00000197238-HIST1H4J	HIST1H4J	0.0191222	0.315826	0.017	0.012	1	not significant
ENSG00000179088-C12orf42	C12orf42	0.019132	0.460263	0.032	0.025	1	not significant
ENSG00000196275-GTF2IRD2	GTF2IRD2	0.0192347	0.376774	0.012	0.008	1	not significant
ENSG00000198502-HLA-DRB5	HLA-DRB5	0.0192413	0.249251	0.181	0.167	1	not significant
ENSG00000109944-JHY	JHY	0.0192785	-0.406343	0.029	0.037	1	not significant
ENSG00000163507-CIP2A	CIP2A	0.019336	-0.627307	0.007	0.011	1	not significant
ENSG00000174989-FBXW8	FBXW8	0.0193507	0.602981	0.016	0.011	1	not significant
ENSG00000100219-XBP1	XBP1	0.0193784	-0.208079	0.075	0.086	1	not significant
ENSG00000215244-LINC02649	LINC02649	0.0193837	0.429953	0.027	0.02	1	not significant
ENSG00000083828-ZNF586	ZNF586	0.0193855	0.426874	0.033	0.026	1	not significant
ENSG00000106948-AKNA	AKNA	0.0194397	-0.0874286	0.193	0.211	1	not significant
ENSG00000116668-SWT1	SWT1	0.0195228	-0.470638	0.016	0.022	1	not significant
ENSG00000107937-GTPBP4	GTPBP4	0.0195394	-0.234629	0.069	0.079	1	not significant
ENSG00000181036-FCRL6	FCRL6	0.0196856	0.36877	0.067	0.058	1	not significant
ENSG00000114391-RPL24	RPL24	0.0197113	0.0371104	0.948	0.943	1	not significant
ENSG00000081320-STK17B	STK17B	0.0197668	0.121416	0.456	0.441	1	not significant
ENSG00000213465-ARL2	ARL2	0.0197917	-0.190437	0.095	0.107	1	not significant
ENSG00000123353-ORMDL2	ORMDL2	0.0198066	-0.234277	0.084	0.095	1	not significant
ENSG00000197471-SPN	SPN	0.0198152	-0.216413	0.062	0.072	1	not significant
ENSG00000130734-ATG4D	ATG4D	0.0198531	0.476332	0.033	0.026	1	not significant
ENSG00000076053-RBM7	RBM7	0.019926	0.319949	0.048	0.04	1	not significant
ENSG00000185811-IKZF1	IKZF1	0.0200215	0.0992769	0.296	0.279	1	not significant
ENSG00000018510-AGPS	AGPS	0.0200438	-0.240926	0.046	0.055	1	not significant
ENSG00000135698-MPHOSPH6	MPHOSPH6	0.0200574	-0.312295	0.057	0.067	1	not significant
ENSG00000188735-TMEM120B	TMEM120B	0.0200701	-0.612835	0.011	0.016	1	not significant
ENSG00000168273-SMIM4	SMIM4	0.020078	0.252985	0.078	0.067	1	not significant
ENSG00000113504-SLC12A7	SLC12A7	0.0200781	-0.689574	0.006	0.01	1	not significant
ENSG00000175826-CTDNEP1	CTDNEP1	0.0200891	0.217889	0.132	0.119	1	not significant
ENSG00000119720-NRDE2	NRDE2	0.020144	-0.248225	0.043	0.052	1	not significant
ENSG00000130021-PUDP	PUDP	0.0201851	0.591475	0.023	0.017	1	not significant
ENSG00000231769-AL035701.1	AL035701.1	0.0202641	-0.370838	0.018	0.024	1	not significant
ENSG00000232712-KIZ-AS1	KIZ-AS1	0.0203685	0.551967	0.018	0.013	1	not significant
ENSG00000248323-LUCAT1	LUCAT1	0.0203941	-0.575524	0.006	0.01	1	not significant
ENSG00000277283-AC004812.2	AC004812.2	0.0204043	-0.5406	0.006	0.01	1	not significant
ENSG00000271303-SRXN1	SRXN1	0.0204118	-0.609142	0.01	0.014	1	not significant
ENSG00000196369-SRGAP2B	SRGAP2B	0.0204211	-0.418873	0.013	0.018	1	not significant
ENSG00000147419-CCDC25	CCDC25	0.0204267	-0.11298	0.122	0.136	1	not significant
ENSG00000013306-SLC25A39	SLC25A39	0.0204382	-0.257171	0.071	0.081	1	not significant
ENSG00000271614-ATP2B1-AS1	ATP2B1-AS1	0.0205495	-0.291019	0.041	0.049	1	not significant
ENSG00000165714-BORCS5	BORCS5	0.020609	-0.239482	0.055	0.065	1	not significant
ENSG00000102317-RBM3	RBM3	0.0206452	-0.125269	0.189	0.204	1	not significant
ENSG00000116741-RGS2	RGS2	0.0207552	0.274721	0.073	0.063	1	not significant
ENSG00000135387-CAPRIN1	CAPRIN1	0.0208285	0.114627	0.092	0.081	1	not significant
ENSG00000127152-BCL11B	BCL11B	0.020839	0.111874	0.408	0.393	1	not significant
ENSG00000169682-SPNS1	SPNS1	0.020878	-0.347532	0.026	0.033	1	not significant
ENSG00000136169-SETDB2	SETDB2	0.020898	-0.337289	0.058	0.068	1	not significant
ENSG00000170348-TMED10	TMED10	0.0209462	-0.128865	0.139	0.153	1	not significant
ENSG00000150593-PDCD4	PDCD4	0.0209821	0.0978331	0.432	0.414	1	not significant
ENSG00000123106-CCDC91	CCDC91	0.0210218	-0.134528	0.215	0.233	1	not significant
ENSG00000121774-KHDRBS1	KHDRBS1	0.0210771	0.127816	0.245	0.228	1	not significant
ENSG00000166913-YWHAB	YWHAB	0.0212157	-0.0685229	0.562	0.58	1	not significant
ENSG00000205413-SAMD9	SAMD9	0.0212235	0.140536	0.235	0.218	1	not significant
ENSG00000182557-SPNS3	SPNS3	0.0212503	-0.232219	0.034	0.042	1	not significant
ENSG00000116199-FAM20B	FAM20B	0.0213894	-0.259434	0.023	0.029	1	not significant
ENSG00000101181-MTG2	MTG2	0.0214499	-0.245254	0.025	0.031	1	not significant
ENSG00000115307-AUP1	AUP1	0.0214569	-0.159079	0.155	0.17	1	not significant
ENSG00000175575-PAAF1	PAAF1	0.021466	-0.346315	0.023	0.03	1	not significant
ENSG00000159618-ADGRG5	ADGRG5	0.0215437	0.355404	0.022	0.016	1	not significant
ENSG00000113845-TIMMDC1	TIMMDC1	0.0215956	-0.260484	0.083	0.094	1	not significant
ENSG00000123552-USP45	USP45	0.0216825	-0.183137	0.029	0.036	1	not significant
ENSG00000168918-INPP5D	INPP5D	0.0216997	0.269284	0.092	0.081	1	not significant
ENSG00000101294-HM13	HM13	0.0217307	0.223178	0.099	0.087	1	not significant
ENSG00000237352-LINC01358	LINC01358	0.021808	0.517291	0.013	0.009	1	not significant
ENSG00000087266-SH3BP2	SH3BP2	0.0218495	-0.403017	0.011	0.015	1	not significant
ENSG00000267254-ZNF790-AS1	ZNF790-AS1	0.0219467	-0.505905	0.012	0.016	1	not significant
ENSG00000172493-AFF1	AFF1	0.0220871	0.157602	0.066	0.056	1	not significant
ENSG00000246223-LINC01550	LINC01550	0.0220917	-0.321474	0.07	0.08	1	not significant
ENSG00000185697-MYBL1	MYBL1	0.0222377	0.195137	0.081	0.071	1	not significant
ENSG00000180879-SSR4	SSR4	0.0222699	-0.0546164	0.507	0.526	1	not significant
ENSG00000144567-RETREG2	RETREG2	0.022291	-0.256311	0.03	0.037	1	not significant
ENSG00000181722-ZBTB20	ZBTB20	0.0223007	-0.10951	0.437	0.454	1	not significant
ENSG00000076513-ANKRD13A	ANKRD13A	0.0223435	-0.239678	0.047	0.056	1	not significant
ENSG00000167136-ENDOG	ENDOG	0.0223832	0.342497	0.052	0.043	1	not significant
ENSG00000067064-IDI1	IDI1	0.0223866	-0.185523	0.089	0.101	1	not significant
ENSG00000235863-B3GALT4	B3GALT4	0.0224107	-0.256645	0.031	0.039	1	not significant
ENSG00000146243-IRAK1BP1	IRAK1BP1	0.0224641	-0.279018	0.021	0.028	1	not significant
ENSG00000130303-BST2	BST2	0.0224673	0.155314	0.254	0.239	1	not significant
ENSG00000132670-PTPRA	PTPRA	0.0225545	0.112129	0.234	0.217	1	not significant
ENSG00000205268-PDE7A	PDE7A	0.0225693	0.135883	0.136	0.123	1	not significant
ENSG00000143376-SNX27	SNX27	0.0225984	-0.177571	0.038	0.046	1	not significant
ENSG00000231999-LRRC8C-DT	LRRC8C-DT	0.0226258	-0.47813	0.009	0.013	1	not significant
ENSG00000185650-ZFP36L1	ZFP36L1	0.0226753	0.134614	0.165	0.151	1	not significant
ENSG00000026103-FAS	FAS	0.0226969	-0.203395	0.078	0.089	1	not significant
ENSG00000085117-CD82	CD82	0.0227413	0.283401	0.063	0.054	1	not significant
ENSG00000164054-SHISA5	SHISA5	0.0227725	0.147372	0.209	0.194	1	not significant
ENSG00000028310-BRD9	BRD9	0.0227766	-0.148267	0.062	0.072	1	not significant
ENSG00000123143-PKN1	PKN1	0.0228813	0.396647	0.044	0.037	1	not significant
ENSG00000149308-NPAT	NPAT	0.0228881	-0.145845	0.138	0.152	1	not significant
ENSG00000113119-TMCO6	TMCO6	0.0229075	-0.415382	0.015	0.02	1	not significant
ENSG00000197381-ADARB1	ADARB1	0.0230756	-0.344728	0.026	0.032	1	not significant
ENSG00000119705-SLIRP	SLIRP	0.0230863	-0.122706	0.168	0.183	1	not significant
ENSG00000178988-MRFAP1L1	MRFAP1L1	0.0230915	-0.101901	0.22	0.236	1	not significant
ENSG00000165219-GAPVD1	GAPVD1	0.023142	0.246461	0.053	0.044	1	not significant
ENSG00000067167-TRAM1	TRAM1	0.0232391	-0.0992473	0.26	0.278	1	not significant
ENSG00000120925-RNF170	RNF170	0.0232465	-0.413859	0.025	0.031	1	not significant
ENSG00000102606-ARHGEF7	ARHGEF7	0.0232621	0.251012	0.088	0.077	1	not significant
ENSG00000168014-C2CD3	C2CD3	0.0233022	-0.307783	0.031	0.038	1	not significant
ENSG00000175455-CCDC14	CCDC14	0.0233111	0.258647	0.094	0.083	1	not significant
ENSG00000115459-ELMOD3	ELMOD3	0.0233369	0.339707	0.03	0.024	1	not significant
ENSG00000166734-CASC4	CASC4	0.0233448	-0.173766	0.119	0.132	1	not significant
ENSG00000118816-CCNI	CCNI	0.0234532	0.127042	0.39	0.376	1	not significant
ENSG00000183530-PRR14L	PRR14L	0.0234921	-0.12046	0.066	0.076	1	not significant
ENSG00000113638-TTC33	TTC33	0.0235645	0.331221	0.048	0.04	1	not significant
ENSG00000261879-AC087500.1	AC087500.1	0.023658	-0.571585	0.01	0.014	1	not significant
ENSG00000154511-DIPK1A	DIPK1A	0.023685	0.182311	0.083	0.072	1	not significant
ENSG00000269929-AL158152.1	AL158152.1	0.0237503	-0.292592	0.014	0.019	1	not significant
ENSG00000135469-COQ10A	COQ10A	0.0237723	-0.382862	0.028	0.035	1	not significant
ENSG00000129197-RPAIN	RPAIN	0.0238775	-0.062839	0.161	0.177	1	not significant
ENSG00000152818-UTRN	UTRN	0.023879	-0.0797505	0.281	0.299	1	not significant
ENSG00000079263-SP140	SP140	0.0240469	0.162713	0.19	0.175	1	not significant
ENSG00000102007-PLP2	PLP2	0.0240617	-0.0894475	0.36	0.377	1	not significant
ENSG00000106524-ANKMY2	ANKMY2	0.0240897	-0.354678	0.027	0.033	1	not significant
ENSG00000107862-GBF1	GBF1	0.0241902	-0.226004	0.043	0.052	1	not significant
ENSG00000228801-AC064807.1	AC064807.1	0.0243309	-0.380148	0.01	0.014	1	not significant
ENSG00000115825-PRKD3	PRKD3	0.0244069	0.182044	0.075	0.064	1	not significant
ENSG00000173113-TRMT112	TRMT112	0.0244391	-0.0809908	0.435	0.451	1	not significant
ENSG00000130066-SAT1	SAT1	0.0245493	-0.0996134	0.229	0.245	1	not significant
ENSG00000261801-LOXL1-AS1	LOXL1-AS1	0.0246122	0.400099	0.017	0.012	1	not significant
ENSG00000105122-RASAL3	RASAL3	0.0246171	-0.136397	0.1	0.112	1	not significant
ENSG00000131374-TBC1D5	TBC1D5	0.0246414	-0.120397	0.174	0.189	1	not significant
ENSG00000077713-SLC25A43	SLC25A43	0.0247464	-0.474619	0.008	0.012	1	not significant
ENSG00000096746-HNRNPH3	HNRNPH3	0.024799	-0.0957568	0.243	0.259	1	not significant
ENSG00000275119-AC244131.2	AC244131.2	0.0248826	0.408164	0.016	0.012	1	not significant
ENSG00000038002-AGA	AGA	0.0249228	-0.168531	0.053	0.062	1	not significant
ENSG00000180628-PCGF5	PCGF5	0.0249301	0.110498	0.172	0.158	1	not significant
ENSG00000123609-NMI	NMI	0.0249611	0.119635	0.142	0.128	1	not significant
ENSG00000158234-FAIM	FAIM	0.0250048	-0.596019	0.014	0.019	1	not significant
ENSG00000171316-CHD7	CHD7	0.0250304	0.67905	0.016	0.011	1	not significant
ENSG00000140497-SCAMP2	SCAMP2	0.025047	-0.101483	0.141	0.155	1	not significant
ENSG00000229980-TOB1-AS1	TOB1-AS1	0.0250856	-0.740142	0.006	0.01	1	not significant
ENSG00000170540-ARL6IP1	ARL6IP1	0.0251849	-0.0857166	0.377	0.391	1	not significant
ENSG00000109046-WSB1	WSB1	0.025191	0.156704	0.205	0.19	1	not significant
ENSG00000204356-NELFE	NELFE	0.0252501	-0.171004	0.09	0.102	1	not significant
ENSG00000101751-POLI	POLI	0.0252742	-0.44727	0.028	0.034	1	not significant
ENSG00000163584-RPL22L1	RPL22L1	0.0253311	0.124658	0.204	0.188	1	not significant
ENSG00000128228-SDF2L1	SDF2L1	0.025344	-0.128964	0.094	0.106	1	not significant
ENSG00000147872-PLIN2	PLIN2	0.025364	0.284443	0.096	0.085	1	not significant
ENSG00000068079-IFI35	IFI35	0.0254145	0.239231	0.102	0.09	1	not significant
ENSG00000118564-FBXL5	FBXL5	0.0254213	-0.174168	0.104	0.116	1	not significant
ENSG00000115211-EIF2B4	EIF2B4	0.0254917	-0.255803	0.044	0.052	1	not significant
ENSG00000136888-ATP6V1G1	ATP6V1G1	0.025534	-0.0613293	0.45	0.469	1	not significant
ENSG00000101224-CDC25B	CDC25B	0.025549	-0.201982	0.051	0.061	1	not significant
ENSG00000151229-SLC2A13	SLC2A13	0.0255625	0.438615	0.038	0.031	1	not significant
ENSG00000258820-AF111167.1	AF111167.1	0.0256031	-0.530478	0.009	0.013	1	not significant
ENSG00000102931-ARL2BP	ARL2BP	0.0256606	-0.133124	0.113	0.126	1	not significant
ENSG00000178952-TUFM	TUFM	0.0256864	-0.0417755	0.142	0.158	1	not significant
ENSG00000102908-NFAT5	NFAT5	0.025687	0.185533	0.111	0.099	1	not significant
ENSG00000168575-SLC20A2	SLC20A2	0.0257109	-0.324502	0.037	0.044	1	not significant
ENSG00000075426-FOSL2	FOSL2	0.0257574	0.630793	0.019	0.014	1	not significant
ENSG00000085063-CD59	CD59	0.0257672	-0.2754	0.043	0.051	1	not significant
ENSG00000135945-REV1	REV1	0.0258297	0.114664	0.083	0.072	1	not significant
ENSG00000076108-BAZ2A	BAZ2A	0.0258532	-0.202921	0.08	0.09	1	not significant
ENSG00000253719-ATXN7L3B	ATXN7L3B	0.0258614	-0.200442	0.115	0.127	1	not significant
ENSG00000174010-KLHL15	KLHL15	0.0258671	-0.741734	0.012	0.017	1	not significant
ENSG00000104388-RAB2A	RAB2A	0.0258956	-0.0953879	0.25	0.268	1	not significant
ENSG00000188428-BLOC1S5	BLOC1S5	0.0259867	-0.325595	0.058	0.068	1	not significant
ENSG00000164032-H2AFZ	H2AFZ	0.0260306	0.149083	0.357	0.341	1	not significant
ENSG00000152763-WDR78	WDR78	0.0260379	-0.502968	0.009	0.013	1	not significant
ENSG00000180357-ZNF609	ZNF609	0.0260788	0.237341	0.048	0.04	1	not significant
ENSG00000227486-AL050309.1	AL050309.1	0.0260939	-0.466377	0.016	0.021	1	not significant
ENSG00000114767-RRP9	RRP9	0.0261039	-0.373409	0.015	0.02	1	not significant
ENSG00000162729-IGSF8	IGSF8	0.0261547	0.359717	0.022	0.016	1	not significant
ENSG00000163904-SENP2	SENP2	0.0262088	-0.270563	0.046	0.054	1	not significant
ENSG00000283440-LINC01260	LINC01260	0.0262107	0.517463	0.011	0.007	1	not significant
ENSG00000064393-HIPK2	HIPK2	0.0262266	-0.467633	0.016	0.021	1	not significant
ENSG00000163932-PRKCD	PRKCD	0.0262359	-0.568345	0.008	0.012	1	not significant
ENSG00000133056-PIK3C2B	PIK3C2B	0.0264485	0.587609	0.01	0.006	1	not significant
ENSG00000188042-ARL4C	ARL4C	0.0264887	-0.121194	0.238	0.254	1	not significant
ENSG00000165704-HPRT1	HPRT1	0.0265467	0.215841	0.102	0.091	1	not significant
ENSG00000198677-TTC37	TTC37	0.0266249	0.2028	0.122	0.11	1	not significant
ENSG00000074054-CLASP1	CLASP1	0.026754	0.229085	0.104	0.093	1	not significant
ENSG00000106462-EZH2	EZH2	0.0267715	0.349645	0.045	0.037	1	not significant
ENSG00000099385-BCL7C	BCL7C	0.0267814	-0.1128	0.191	0.207	1	not significant
ENSG00000146433-TMEM181	TMEM181	0.0267959	0.220997	0.056	0.047	1	not significant
ENSG00000100410-PHF5A	PHF5A	0.0269767	-0.107577	0.106	0.119	1	not significant
ENSG00000100596-SPTLC2	SPTLC2	0.0269814	0.176442	0.049	0.041	1	not significant
ENSG00000116209-TMEM59	TMEM59	0.0269838	-0.0844305	0.351	0.371	1	not significant
ENSG00000113761-ZNF346	ZNF346	0.0269839	-0.404312	0.02	0.025	1	not significant
ENSG00000124767-GLO1	GLO1	0.0270415	-0.165176	0.144	0.157	1	not significant
ENSG00000131748-STARD3	STARD3	0.0270467	0.287826	0.048	0.04	1	not significant
ENSG00000042753-AP2S1	AP2S1	0.0271023	-0.125122	0.177	0.191	1	not significant
ENSG00000130985-UBA1	UBA1	0.0271095	0.346567	0.038	0.031	1	not significant
ENSG00000158435-CNOT11	CNOT11	0.0271653	-0.240635	0.038	0.046	1	not significant
ENSG00000204856-FAM216A	FAM216A	0.0271802	0.286284	0.046	0.038	1	not significant
ENSG00000105778-AVL9	AVL9	0.0272118	0.16303	0.061	0.052	1	not significant
ENSG00000102401-ARMCX3	ARMCX3	0.027221	0.219688	0.045	0.037	1	not significant
ENSG00000114737-CISH	CISH	0.0272368	0.333699	0.015	0.011	1	not significant
ENSG00000100575-TIMM9	TIMM9	0.0273318	0.247766	0.075	0.065	1	not significant
ENSG00000136280-CCM2	CCM2	0.0274317	-0.122454	0.172	0.186	1	not significant
ENSG00000177302-TOP3A	TOP3A	0.0274399	0.454743	0.019	0.014	1	not significant
ENSG00000095015-MAP3K1	MAP3K1	0.0275323	0.238148	0.035	0.028	1	not significant
ENSG00000203279-AL590705.1	AL590705.1	0.0275788	-0.732314	0.007	0.011	1	not significant
ENSG00000131508-UBE2D2	UBE2D2	0.0276561	0.109904	0.383	0.367	1	not significant
ENSG00000164953-TMEM67	TMEM67	0.0276787	-0.409901	0.009	0.013	1	not significant
ENSG00000183605-SFXN4	SFXN4	0.0277206	-0.474446	0.015	0.02	1	not significant
ENSG00000140990-NDUFB10	NDUFB10	0.0279082	-0.0746469	0.365	0.383	1	not significant
ENSG00000116337-AMPD2	AMPD2	0.027943	0.662337	0.013	0.009	1	not significant
ENSG00000113643-RARS	RARS	0.0280064	-0.187549	0.048	0.056	1	not significant
ENSG00000048028-USP28	USP28	0.0281065	0.229907	0.124	0.113	1	not significant
ENSG00000167967-E4F1	E4F1	0.0282766	0.433947	0.016	0.012	1	not significant
ENSG00000188677-PARVB	PARVB	0.0282871	0.482474	0.014	0.01	1	not significant
ENSG00000104490-NCALD	NCALD	0.0283778	0.310312	0.053	0.045	1	not significant
ENSG00000196544-BORCS6	BORCS6	0.0284044	-0.241551	0.045	0.053	1	not significant
ENSG00000181827-RFX7	RFX7	0.0284923	0.258084	0.08	0.07	1	not significant
ENSG00000178105-DDX10	DDX10	0.0285508	-0.25434	0.039	0.047	1	not significant
ENSG00000204677-FAM153CP	FAM153CP	0.0285678	0.268863	0.037	0.03	1	not significant
ENSG00000131634-TMEM204	TMEM204	0.028618	0.196154	0.056	0.048	1	not significant
ENSG00000143570-SLC39A1	SLC39A1	0.0286953	-0.449961	0.027	0.033	1	not significant
ENSG00000173542-MOB1B	MOB1B	0.0287292	0.443045	0.023	0.017	1	not significant
ENSG00000116521-SCAMP3	SCAMP3	0.0287808	-0.112723	0.073	0.084	1	not significant
ENSG00000161533-ACOX1	ACOX1	0.0288788	-0.451259	0.023	0.029	1	not significant
ENSG00000116679-IVNS1ABP	IVNS1ABP	0.0288942	0.31388	0.057	0.048	1	not significant
ENSG00000084652-TXLNA	TXLNA	0.0288966	0.330948	0.027	0.021	1	not significant
ENSG00000153187-HNRNPU	HNRNPU	0.0289273	-0.078623	0.294	0.311	1	not significant
ENSG00000008018-PSMB1	PSMB1	0.0289834	-0.078294	0.331	0.349	1	not significant
ENSG00000066027-PPP2R5A	PPP2R5A	0.0290249	0.147838	0.131	0.119	1	not significant
ENSG00000283674-AC068587.4	AC068587.4	0.0290397	-0.353088	0.025	0.031	1	not significant
ENSG00000166289-PLEKHF1	PLEKHF1	0.0290544	0.233251	0.095	0.085	1	not significant
ENSG00000137494-ANKRD42	ANKRD42	0.0291271	-0.432321	0.013	0.017	1	not significant
ENSG00000147677-EIF3H	EIF3H	0.0291582	0.0900311	0.449	0.432	1	not significant
ENSG00000134759-ELP2	ELP2	0.0291654	-0.213621	0.073	0.083	1	not significant
ENSG00000204237-OXLD1	OXLD1	0.0291966	0.152823	0.103	0.091	1	not significant
ENSG00000133067-LGR6	LGR6	0.0293387	-0.280396	0.011	0.016	1	not significant
ENSG00000101182-PSMA7	PSMA7	0.0293915	-0.0578994	0.479	0.501	1	not significant
ENSG00000137497-NUMA1	NUMA1	0.0294409	-0.111278	0.067	0.076	1	not significant
ENSG00000181007-ZFP82	ZFP82	0.0295034	-0.433031	0.017	0.022	1	not significant
ENSG00000115827-DCAF17	DCAF17	0.0295539	-0.291384	0.033	0.039	1	not significant
ENSG00000148516-ZEB1	ZEB1	0.0296224	-0.133251	0.115	0.127	1	not significant
ENSG00000198730-CTR9	CTR9	0.0296542	0.161755	0.147	0.134	1	not significant
ENSG00000187193-MT1X	MT1X	0.029687	-0.107122	0.158	0.172	1	not significant
ENSG00000027001-MIPEP	MIPEP	0.0297681	0.702731	0.017	0.012	1	not significant
ENSG00000115053-NCL	NCL	0.0298315	0.07651	0.563	0.548	1	not significant
ENSG00000187605-TET3	TET3	0.029977	0.370296	0.021	0.016	1	not significant
ENSG00000182199-SHMT2	SHMT2	0.0300083	0.256143	0.025	0.02	1	not significant
ENSG00000163508-EOMES	EOMES	0.0300315	-0.127273	0.132	0.145	1	not significant
ENSG00000119801-YPEL5	YPEL5	0.0300605	-0.128767	0.23	0.246	1	not significant
ENSG00000182606-TRAK1	TRAK1	0.0301148	0.403469	0.024	0.018	1	not significant
ENSG00000178199-ZC3H12D	ZC3H12D	0.0301345	-0.297598	0.028	0.035	1	not significant
ENSG00000227345-PARG	PARG	0.030149	-0.21616	0.053	0.062	1	not significant
ENSG00000237440-ZNF737	ZNF737	0.0301819	-0.22043	0.045	0.053	1	not significant
ENSG00000134996-OSTF1	OSTF1	0.0301942	0.203256	0.174	0.161	1	not significant
ENSG00000275221-HIST1H2AK	HIST1H2AK	0.0301945	-0.231486	0.03	0.037	1	not significant
ENSG00000143702-CEP170	CEP170	0.0302226	-0.468605	0.029	0.036	1	not significant
ENSG00000128731-HERC2	HERC2	0.0302899	0.187032	0.124	0.112	1	not significant
ENSG00000149806-FAU	FAU	0.030355	-0.022564	0.985	0.985	1	not significant
ENSG00000136986-DERL1	DERL1	0.0303766	0.209057	0.09	0.079	1	not significant
ENSG00000143499-SMYD2	SMYD2	0.0304486	0.253565	0.047	0.039	1	not significant
ENSG00000149483-TMEM138	TMEM138	0.030462	-0.222681	0.049	0.057	1	not significant
ENSG00000104660-LEPROTL1	LEPROTL1	0.0306851	0.109297	0.474	0.465	1	not significant
ENSG00000197114-ZGPAT	ZGPAT	0.0306939	-0.318429	0.046	0.054	1	not significant
ENSG00000143222-UFC1	UFC1	0.0307375	0.0977113	0.267	0.252	1	not significant
ENSG00000119640-ACYP1	ACYP1	0.0307519	-0.251438	0.058	0.067	1	not significant
ENSG00000156170-NDUFAF6	NDUFAF6	0.0308055	0.241017	0.049	0.041	1	not significant
ENSG00000017483-SLC38A5	SLC38A5	0.0308284	0.732693	0.016	0.012	1	not significant
ENSG00000060749-QSER1	QSER1	0.0308948	0.437106	0.024	0.019	1	not significant
ENSG00000140563-MCTP2	MCTP2	0.030945	0.29615	0.045	0.038	1	not significant
ENSG00000187240-DYNC2H1	DYNC2H1	0.0309487	-0.400083	0.028	0.034	1	not significant
ENSG00000178295-GEN1	GEN1	0.0310547	0.403522	0.011	0.007	1	not significant
ENSG00000166441-RPL27A	RPL27A	0.0311068	-0.0218253	0.983	0.982	1	not significant
ENSG00000205659-LIN52	LIN52	0.0312988	-0.324403	0.026	0.032	1	not significant
ENSG00000146463-ZMYM4	ZMYM4	0.0313746	-0.205185	0.083	0.093	1	not significant
ENSG00000167658-EEF2	EEF2	0.031388	0.108562	0.339	0.324	1	not significant
ENSG00000126814-TRMT5	TRMT5	0.0313909	-0.402516	0.011	0.016	1	not significant
ENSG00000158863-FAM160B2	FAM160B2	0.0313966	0.230873	0.022	0.017	1	not significant
ENSG00000198825-INPP5F	INPP5F	0.0314212	-0.431465	0.009	0.013	1	not significant
ENSG00000286044-AP001977.1	AP001977.1	0.0314328	-0.703339	0.007	0.01	1	not significant
ENSG00000177628-GBA	GBA	0.0314517	-0.307205	0.018	0.023	1	not significant
ENSG00000236088-COX10-AS1	COX10-AS1	0.0315254	0.622956	0.014	0.01	1	not significant
ENSG00000177963-RIC8A	RIC8A	0.0315677	-0.295031	0.029	0.035	1	not significant
ENSG00000147679-UTP23	UTP23	0.0316662	0.218032	0.11	0.098	1	not significant
ENSG00000221944-TIGD1	TIGD1	0.0317084	-0.306149	0.016	0.02	1	not significant
ENSG00000161956-SENP3	SENP3	0.0317143	-0.450713	0.008	0.012	1	not significant
ENSG00000196866-HIST1H2AD	HIST1H2AD	0.0317175	-0.179439	0.022	0.028	1	not significant
ENSG00000120029-ARMH3	ARMH3	0.0317179	-0.26758	0.039	0.047	1	not significant
ENSG00000184719-RNLS	RNLS	0.0317335	-0.698889	0.007	0.01	1	not significant
ENSG00000172432-GTPBP2	GTPBP2	0.0317488	-0.271723	0.013	0.018	1	not significant
ENSG00000141959-PFKL	PFKL	0.0317921	0.374973	0.025	0.02	1	not significant
ENSG00000116663-FBXO6	FBXO6	0.0318023	0.360702	0.029	0.023	1	not significant
ENSG00000100109-TFIP11	TFIP11	0.0318438	-0.281941	0.029	0.035	1	not significant
ENSG00000160785-SLC25A44	SLC25A44	0.031863	-0.444503	0.008	0.012	1	not significant
ENSG00000117362-APH1A	APH1A	0.0319422	-0.181496	0.098	0.11	1	not significant
ENSG00000111832-RWDD1	RWDD1	0.0321337	0.0925469	0.298	0.283	1	not significant
ENSG00000169583-CLIC3	CLIC3	0.0322065	0.175546	0.136	0.123	1	not significant
ENSG00000180957-PITPNB	PITPNB	0.0322573	0.155328	0.123	0.111	1	not significant
ENSG00000111328-CDK2AP1	CDK2AP1	0.0323242	0.291697	0.031	0.025	1	not significant
ENSG00000157800-SLC37A3	SLC37A3	0.0323318	0.397379	0.036	0.03	1	not significant
ENSG00000197111-PCBP2	PCBP2	0.0323392	0.12211	0.288	0.273	1	not significant
ENSG00000173163-COMMD1	COMMD1	0.0323557	-0.154732	0.109	0.122	1	not significant
ENSG00000121310-ECHDC2	ECHDC2	0.0323901	-0.354919	0.035	0.042	1	not significant
ENSG00000135090-TAOK3	TAOK3	0.032405	-0.0803204	0.228	0.244	1	not significant
ENSG00000048544-MRPS10	MRPS10	0.0324245	-0.208913	0.089	0.1	1	not significant
ENSG00000113368-LMNB1	LMNB1	0.0324454	0.382497	0.039	0.032	1	not significant
ENSG00000176463-SLCO3A1	SLCO3A1	0.0324717	-0.341559	0.032	0.039	1	not significant
ENSG00000196440-ARMCX4	ARMCX4	0.0325111	-0.217783	0.012	0.017	1	not significant
ENSG00000143942-CHAC2	CHAC2	0.0325383	-0.423266	0.007	0.01	1	not significant
ENSG00000156127-BATF	BATF	0.0325991	-0.0631299	0.146	0.16	1	not significant
ENSG00000105393-BABAM1	BABAM1	0.0327557	-0.138958	0.11	0.122	1	not significant
ENSG00000287697-Z99127.4	Z99127.4	0.0327804	-0.376448	0.031	0.037	1	not significant
ENSG00000142327-RNPEPL1	RNPEPL1	0.0328871	0.281077	0.025	0.02	1	not significant
ENSG00000085433-WDR47	WDR47	0.0329546	0.558512	0.019	0.014	1	not significant
ENSG00000108591-DRG2	DRG2	0.0330379	-0.217774	0.055	0.064	1	not significant
ENSG00000189050-RNFT1	RNFT1	0.0330538	-0.224178	0.065	0.074	1	not significant
ENSG00000160318-CLDND2	CLDND2	0.0330993	-0.409626	0.011	0.015	1	not significant
ENSG00000009954-BAZ1B	BAZ1B	0.0331184	-0.14857	0.124	0.137	1	not significant
ENSG00000141068-KSR1	KSR1	0.0331614	0.340439	0.016	0.012	1	not significant
ENSG00000110697-PITPNM1	PITPNM1	0.0332133	-0.310288	0.019	0.024	1	not significant
ENSG00000198468-FLVCR1-DT	FLVCR1-DT	0.0334146	0.561321	0.015	0.011	1	not significant
ENSG00000180104-EXOC3	EXOC3	0.0334973	-0.28236	0.036	0.043	1	not significant
ENSG00000167699-GLOD4	GLOD4	0.0335512	-0.144204	0.109	0.121	1	not significant
ENSG00000133835-HSD17B4	HSD17B4	0.0335685	-0.157696	0.031	0.038	1	not significant
ENSG00000243147-MRPL33	MRPL33	0.0335915	-0.116575	0.229	0.245	1	not significant
ENSG00000188868-ZNF563	ZNF563	0.0337256	-0.5503	0.011	0.015	1	not significant
ENSG00000125743-SNRPD2	SNRPD2	0.0337643	0.0595557	0.647	0.634	1	not significant
ENSG00000137073-UBAP2	UBAP2	0.0338852	-0.234849	0.043	0.05	1	not significant
ENSG00000106829-TLE4	TLE4	0.0338877	0.128518	0.164	0.15	1	not significant
ENSG00000137267-TUBB2A	TUBB2A	0.0339565	-0.375306	0.009	0.013	1	not significant
ENSG00000169857-AVEN	AVEN	0.03402	-0.446946	0.017	0.022	1	not significant
ENSG00000244459-AC147067.1	AC147067.1	0.0341265	0.353647	0.012	0.008	1	not significant
ENSG00000260260-SNHG19	SNHG19	0.0341461	-0.13546	0.04	0.048	1	not significant
ENSG00000125870-SNRPB2	SNRPB2	0.0341694	0.119985	0.213	0.198	1	not significant
ENSG00000223768-LINC00205	LINC00205	0.034269	0.458781	0.017	0.013	1	not significant
ENSG00000204272-NBDY	NBDY	0.0342961	-0.125786	0.135	0.148	1	not significant
ENSG00000143418-CERS2	CERS2	0.0343249	-0.218112	0.05	0.058	1	not significant
ENSG00000213402-PTPRCAP	PTPRCAP	0.0343314	-0.0725862	0.255	0.273	1	not significant
ENSG00000138092-CENPO	CENPO	0.034336	-0.351671	0.007	0.01	1	not significant
ENSG00000125347-IRF1	IRF1	0.0343681	0.130415	0.341	0.329	1	not significant
ENSG00000145022-TCTA	TCTA	0.0343815	-0.238675	0.033	0.04	1	not significant
ENSG00000198858-R3HDM4	R3HDM4	0.0344236	-0.109159	0.099	0.111	1	not significant
ENSG00000174851-YIF1A	YIF1A	0.0344506	-0.102594	0.085	0.096	1	not significant
ENSG00000161542-PRPSAP1	PRPSAP1	0.0345424	-0.204407	0.06	0.069	1	not significant
ENSG00000004766-VPS50	VPS50	0.0346124	-0.265331	0.048	0.056	1	not significant
ENSG00000123415-SMUG1	SMUG1	0.0346205	-0.309751	0.022	0.027	1	not significant
ENSG00000102710-SUPT20H	SUPT20H	0.0346517	-0.178333	0.113	0.125	1	not significant
ENSG00000204569-PPP1R10	PPP1R10	0.0347403	-0.12801	0.112	0.124	1	not significant
ENSG00000173221-GLRX	GLRX	0.0347536	0.131714	0.175	0.162	1	not significant
ENSG00000145675-PIK3R1	PIK3R1	0.0348029	-0.0257652	0.497	0.521	1	not significant
ENSG00000181852-RNF41	RNF41	0.0349103	-0.117987	0.026	0.032	1	not significant
ENSG00000115271-GCA	GCA	0.0349664	-0.540184	0.013	0.017	1	not significant
ENSG00000010292-NCAPD2	NCAPD2	0.0349678	-0.278383	0.022	0.027	1	not significant
ENSG00000117724-CENPF	CENPF	0.0349761	0.521358	0.026	0.02	1	not significant
ENSG00000168807-SNTB2	SNTB2	0.0350476	-0.30391	0.035	0.042	1	not significant
ENSG00000143740-SNAP47	SNAP47	0.0350643	-0.321734	0.029	0.036	1	not significant
ENSG00000148090-AUH	AUH	0.0351185	0.280102	0.076	0.067	1	not significant
ENSG00000286122-AC016074.2	AC016074.2	0.0351327	-0.372079	0.02	0.025	1	not significant
ENSG00000177646-ACAD9	ACAD9	0.0351523	-0.375402	0.013	0.018	1	not significant
ENSG00000185187-SIGIRR	SIGIRR	0.0351803	-0.140142	0.134	0.147	1	not significant
ENSG00000119185-ITGB1BP1	ITGB1BP1	0.0352104	0.160313	0.119	0.107	1	not significant
ENSG00000008513-ST3GAL1	ST3GAL1	0.0353377	-0.175459	0.06	0.069	1	not significant
ENSG00000131238-PPT1	PPT1	0.0353425	-0.192831	0.059	0.068	1	not significant
ENSG00000167632-TRAPPC9	TRAPPC9	0.0353708	-0.128586	0.075	0.086	1	not significant
ENSG00000125384-PTGER2	PTGER2	0.0354213	0.288448	0.027	0.021	1	not significant
ENSG00000150401-DCUN1D2	DCUN1D2	0.0354648	-0.44968	0.013	0.017	1	not significant
ENSG00000184068-SREBF2-AS1	SREBF2-AS1	0.0356088	-0.365421	0.013	0.017	1	not significant
ENSG00000196700-ZNF512B	ZNF512B	0.0356554	0.530946	0.011	0.008	1	not significant
ENSG00000287100-AL078600.1	AL078600.1	0.0357267	0.688662	0.01	0.007	1	not significant
ENSG00000213780-GTF2H4	GTF2H4	0.0357558	-0.214153	0.017	0.022	1	not significant
ENSG00000197043-ANXA6	ANXA6	0.0357844	-0.1826	0.096	0.107	1	not significant
ENSG00000107371-EXOSC3	EXOSC3	0.0360455	-0.239303	0.046	0.054	1	not significant
ENSG00000105939-ZC3HAV1	ZC3HAV1	0.0360498	0.212053	0.131	0.119	1	not significant
ENSG00000237356-AL365295.1	AL365295.1	0.0360988	-0.405674	0.017	0.022	1	not significant
ENSG00000100221-JOSD1	JOSD1	0.0361593	0.158493	0.126	0.114	1	not significant
ENSG00000142751-GPN2	GPN2	0.0361597	-0.368613	0.018	0.023	1	not significant
ENSG00000081377-CDC14B	CDC14B	0.0361801	-0.282904	0.02	0.026	1	not significant
ENSG00000184743-ATL3	ATL3	0.0361971	-0.182188	0.037	0.045	1	not significant
ENSG00000150712-MTMR12	MTMR12	0.036216	-0.24707	0.042	0.05	1	not significant
ENSG00000175221-MED16	MED16	0.0362618	-0.60695	0.007	0.011	1	not significant
ENSG00000054611-TBC1D22A	TBC1D22A	0.0362795	0.115341	0.21	0.195	1	not significant
ENSG00000185000-DGAT1	DGAT1	0.0363663	-0.364054	0.026	0.032	1	not significant
ENSG00000089234-BRAP	BRAP	0.0363949	-0.273641	0.046	0.054	1	not significant
ENSG00000157429-ZNF19	ZNF19	0.0365234	-0.342522	0.007	0.01	1	not significant
ENSG00000270604-HCG17	HCG17	0.0365398	-0.367283	0.032	0.039	1	not significant
ENSG00000122140-MRPS2	MRPS2	0.0366208	0.352611	0.05	0.043	1	not significant
ENSG00000110934-BIN2	BIN2	0.0367482	-0.0735878	0.191	0.207	1	not significant
ENSG00000206530-CFAP44	CFAP44	0.0367581	0.496155	0.027	0.021	1	not significant
ENSG00000051108-HERPUD1	HERPUD1	0.036765	-0.171187	0.117	0.129	1	not significant
ENSG00000278996-FP671120.4	FP671120.4	0.0368387	0.484109	0.021	0.016	1	not significant
ENSG00000242125-SNHG3	SNHG3	0.0371413	-0.140736	0.118	0.131	1	not significant
ENSG00000270240-AC015849.1	AC015849.1	0.037256	0.194127	0.046	0.039	1	not significant
ENSG00000257261-AC008014.1	AC008014.1	0.0372708	-0.406281	0.022	0.027	1	not significant
ENSG00000261455-LINC01003	LINC01003	0.0372726	-0.402674	0.02	0.026	1	not significant
ENSG00000159216-RUNX1	RUNX1	0.0372863	-0.192308	0.166	0.178	1	not significant
ENSG00000136451-VEZF1	VEZF1	0.0373548	-0.155921	0.104	0.115	1	not significant
ENSG00000166908-PIP4K2C	PIP4K2C	0.0373829	-0.372195	0.013	0.018	1	not significant
ENSG00000068650-ATP11A	ATP11A	0.0374106	-0.407925	0.013	0.018	1	not significant
ENSG00000115841-RMDN2	RMDN2	0.0374299	0.576026	0.015	0.011	1	not significant
ENSG00000272606-AC015982.2	AC015982.2	0.0375996	0.336689	0.025	0.02	1	not significant
ENSG00000101161-PRPF6	PRPF6	0.0376276	-0.139873	0.13	0.141	1	not significant
ENSG00000172687-ZNF738	ZNF738	0.0377744	-0.0928001	0.029	0.035	1	not significant
ENSG00000167208-SNX20	SNX20	0.0377898	0.344561	0.053	0.045	1	not significant
ENSG00000033100-CHPF2	CHPF2	0.0378423	-0.504176	0.012	0.016	1	not significant
ENSG00000143771-CNIH4	CNIH4	0.0379453	0.13012	0.088	0.078	1	not significant
ENSG00000198743-SLC5A3	SLC5A3	0.0380837	0.173287	0.063	0.054	1	not significant
ENSG00000070010-UFD1	UFD1	0.0381231	-0.133243	0.13	0.142	1	not significant
ENSG00000167635-ZNF146	ZNF146	0.0382839	0.245071	0.081	0.072	1	not significant
ENSG00000173208-ABCD2	ABCD2	0.0383417	-0.276696	0.066	0.075	1	not significant
ENSG00000135655-USP15	USP15	0.0383977	0.10957	0.353	0.341	1	not significant
ENSG00000172366-MCRIP2	MCRIP2	0.0384446	0.379144	0.032	0.026	1	not significant
ENSG00000130830-MPP1	MPP1	0.0385518	0.675086	0.012	0.008	1	not significant
ENSG00000137804-NUSAP1	NUSAP1	0.0386884	0.625715	0.015	0.011	1	not significant
ENSG00000154723-ATP5PF	ATP5PF	0.0387193	-0.0697084	0.353	0.37	1	not significant
ENSG00000117505-DR1	DR1	0.0387479	0.238785	0.115	0.105	1	not significant
ENSG00000091140-DLD	DLD	0.0387593	0.185164	0.055	0.047	1	not significant
ENSG00000172172-MRPL13	MRPL13	0.0387604	-0.173061	0.109	0.12	1	not significant
ENSG00000248275-TRIM52-AS1	TRIM52-AS1	0.0388396	0.117113	0.057	0.049	1	not significant
ENSG00000118412-CASP8AP2	CASP8AP2	0.0389421	-0.118076	0.105	0.116	1	not significant
ENSG00000153147-SMARCA5	SMARCA5	0.0389441	0.104628	0.218	0.204	1	not significant
ENSG00000142694-EVA1B	EVA1B	0.0389481	-0.527806	0.019	0.024	1	not significant
ENSG00000183617-MRPL54	MRPL54	0.0389543	-0.097005	0.159	0.173	1	not significant
ENSG00000168904-LRRC28	LRRC28	0.0391182	0.290721	0.035	0.028	1	not significant
ENSG00000175197-DDIT3	DDIT3	0.0391805	-0.281478	0.063	0.072	1	not significant
ENSG00000080824-HSP90AA1	HSP90AA1	0.0391926	0.0897879	0.581	0.575	1	not significant
ENSG00000197323-TRIM33	TRIM33	0.0392118	0.115434	0.106	0.095	1	not significant
ENSG00000171067-C11orf24	C11orf24	0.0392669	0.607488	0.012	0.008	1	not significant
ENSG00000137274-BPHL	BPHL	0.0392769	0.460462	0.015	0.011	1	not significant
ENSG00000144136-SLC20A1	SLC20A1	0.0393475	-0.169679	0.069	0.079	1	not significant
ENSG00000111786-SRSF9	SRSF9	0.0394975	-0.0914137	0.272	0.287	1	not significant
ENSG00000148488-ST8SIA6	ST8SIA6	0.0394994	-0.1206	0.056	0.064	1	not significant
ENSG00000185475-TMEM179B	TMEM179B	0.0395468	-0.109171	0.183	0.197	1	not significant
ENSG00000162402-USP24	USP24	0.0396445	-0.121557	0.135	0.148	1	not significant
ENSG00000164609-SLU7	SLU7	0.0396473	-0.0926116	0.117	0.129	1	not significant
ENSG00000107625-DDX50	DDX50	0.0396603	-0.07622	0.163	0.178	1	not significant
ENSG00000122085-MTERF4	MTERF4	0.0397707	-0.106056	0.12	0.132	1	not significant
ENSG00000275302-CCL4	CCL4	0.0398707	0.186725	0.365	0.355	1	not significant
ENSG00000123739-PLA2G12A	PLA2G12A	0.0399214	-0.438315	0.02	0.025	1	not significant
ENSG00000198604-BAZ1A	BAZ1A	0.0399485	0.105843	0.242	0.228	1	not significant
ENSG00000117543-DPH5	DPH5	0.0400569	0.144846	0.075	0.066	1	not significant
ENSG00000235903-CPB2-AS1	CPB2-AS1	0.0401005	-0.492724	0.011	0.015	1	not significant
ENSG00000129667-RHBDF2	RHBDF2	0.0401413	0.304498	0.041	0.034	1	not significant
ENSG00000168421-RHOH	RHOH	0.0401748	0.0906723	0.324	0.31	1	not significant
ENSG00000171793-CTPS1	CTPS1	0.0402094	-0.471726	0.015	0.02	1	not significant
ENSG00000047579-DTNBP1	DTNBP1	0.0402636	-0.106457	0.072	0.082	1	not significant
ENSG00000135940-COX5B	COX5B	0.0403142	0.0722181	0.48	0.466	1	not significant
ENSG00000108107-RPL28	RPL28	0.0404364	-0.0176276	0.997	0.998	1	not significant
ENSG00000117308-GALE	GALE	0.0404949	0.831537	0.011	0.007	1	not significant
ENSG00000198169-ZNF251	ZNF251	0.0405557	0.281416	0.032	0.026	1	not significant
ENSG00000166971-AKTIP	AKTIP	0.0405563	-0.266021	0.042	0.049	1	not significant
ENSG00000014164-ZC3H3	ZC3H3	0.0405885	0.411302	0.014	0.01	1	not significant
ENSG00000237773-AC073332.1	AC073332.1	0.0406294	0.349165	0.026	0.021	1	not significant
ENSG00000103222-ABCC1	ABCC1	0.0407674	0.258213	0.055	0.047	1	not significant
ENSG00000132964-CDK8	CDK8	0.0408124	-0.238858	0.048	0.056	1	not significant
ENSG00000176124-DLEU1	DLEU1	0.0408523	-0.329367	0.024	0.03	1	not significant
ENSG00000131759-RARA	RARA	0.0408622	-0.242164	0.015	0.02	1	not significant
ENSG00000213793-ZNF888	ZNF888	0.0408971	-0.463899	0.011	0.014	1	not significant
ENSG00000079974-RABL2B	RABL2B	0.0409623	-0.403144	0.019	0.024	1	not significant
ENSG00000178057-NDUFAF3	NDUFAF3	0.041017	-0.115954	0.173	0.187	1	not significant
ENSG00000062194-GPBP1	GPBP1	0.0411254	0.0997475	0.242	0.227	1	not significant
ENSG00000084234-APLP2	APLP2	0.0411839	-0.201075	0.053	0.061	1	not significant
ENSG00000157823-AP3S2	AP3S2	0.0412098	-0.232279	0.028	0.035	1	not significant
ENSG00000109066-TMEM104	TMEM104	0.0412315	-0.503172	0.007	0.011	1	not significant
ENSG00000172164-SNTB1	SNTB1	0.0412726	0.325388	0.026	0.02	1	not significant
ENSG00000147010-SH3KBP1	SH3KBP1	0.0413205	-0.0805378	0.327	0.344	1	not significant
ENSG00000162929-KIAA1841	KIAA1841	0.0413693	-0.228077	0.014	0.019	1	not significant
ENSG00000089057-SLC23A2	SLC23A2	0.0413811	-0.21576	0.045	0.052	1	not significant
ENSG00000169895-SYAP1	SYAP1	0.041393	0.241205	0.149	0.138	1	not significant
ENSG00000169714-CNBP	CNBP	0.0414023	0.0797881	0.541	0.53	1	not significant
ENSG00000196646-ZNF136	ZNF136	0.0414574	-0.263411	0.022	0.027	1	not significant
ENSG00000182400-TRAPPC6B	TRAPPC6B	0.0415114	-0.168174	0.045	0.053	1	not significant
ENSG00000140416-TPM1	TPM1	0.0415139	-0.245728	0.036	0.042	1	not significant
ENSG00000147454-SLC25A37	SLC25A37	0.0415381	0.421431	0.032	0.026	1	not significant
ENSG00000126012-KDM5C	KDM5C	0.0415491	0.417705	0.036	0.03	1	not significant
ENSG00000253636-AC022893.1	AC022893.1	0.0415666	0.347456	0.011	0.007	1	not significant
ENSG00000122335-SERAC1	SERAC1	0.041586	0.65635	0.01	0.007	1	not significant
ENSG00000065613-SLK	SLK	0.0415882	0.148423	0.089	0.079	1	not significant
ENSG00000167555-ZNF528	ZNF528	0.0415985	-0.470129	0.016	0.021	1	not significant
ENSG00000075188-NUP37	NUP37	0.0416253	0.191875	0.048	0.04	1	not significant
ENSG00000102879-CORO1A	CORO1A	0.0416671	-0.0519934	0.431	0.451	1	not significant
ENSG00000152495-CAMK4	CAMK4	0.0417844	0.0963071	0.367	0.352	1	not significant
ENSG00000139437-TCHP	TCHP	0.0419307	-0.179689	0.062	0.071	1	not significant
ENSG00000143198-MGST3	MGST3	0.0419414	0.118885	0.23	0.216	1	not significant
ENSG00000116157-GPX7	GPX7	0.0420694	0.246583	0.044	0.037	1	not significant
ENSG00000143384-MCL1	MCL1	0.0421055	0.154001	0.164	0.151	1	not significant
ENSG00000179144-GIMAP7	GIMAP7	0.0425068	-0.0393308	0.701	0.721	1	not significant
ENSG00000120616-EPC1	EPC1	0.0425127	-0.0786667	0.365	0.382	1	not significant
ENSG00000175768-TOMM5	TOMM5	0.0425568	0.137181	0.199	0.186	1	not significant
ENSG00000133466-C1QTNF6	C1QTNF6	0.0425738	0.356136	0.021	0.017	1	not significant
ENSG00000092531-SNAP23	SNAP23	0.0425914	-0.13934	0.099	0.11	1	not significant
ENSG00000105171-POP4	POP4	0.0426303	-0.155602	0.108	0.119	1	not significant
ENSG00000166272-WBP1L	WBP1L	0.0428083	-0.131457	0.024	0.03	1	not significant
ENSG00000074755-ZZEF1	ZZEF1	0.0428298	-0.128726	0.064	0.073	1	not significant
ENSG00000086666-ZFAND6	ZFAND6	0.0428863	-0.0986205	0.204	0.22	1	not significant
ENSG00000151065-DCP1B	DCP1B	0.0428911	-0.240209	0.07	0.079	1	not significant
ENSG00000123416-TUBA1B	TUBA1B	0.0429147	-0.115777	0.148	0.161	1	not significant
ENSG00000155629-PIK3AP1	PIK3AP1	0.0430126	0.274311	0.019	0.014	1	not significant
ENSG00000111203-ITFG2	ITFG2	0.0430287	-0.155827	0.059	0.067	1	not significant
ENSG00000145782-ATG12	ATG12	0.0430683	0.166005	0.122	0.111	1	not significant
ENSG00000015171-ZMYND11	ZMYND11	0.0431829	-0.197128	0.142	0.154	1	not significant
ENSG00000134686-PHC2	PHC2	0.0432381	0.412296	0.024	0.019	1	not significant
ENSG00000119682-AREL1	AREL1	0.0432697	-0.400503	0.018	0.023	1	not significant
ENSG00000125779-PANK2	PANK2	0.0433189	-0.185679	0.095	0.105	1	not significant
ENSG00000104549-SQLE	SQLE	0.0434422	-0.129105	0.022	0.027	1	not significant
ENSG00000135968-GCC2	GCC2	0.0434707	-0.0796655	0.432	0.447	1	not significant
ENSG00000166275-BORCS7	BORCS7	0.0435703	-0.162167	0.085	0.095	1	not significant
ENSG00000196976-LAGE3	LAGE3	0.0436359	-0.192475	0.104	0.114	1	not significant
ENSG00000080298-RFX3	RFX3	0.0436479	-0.143307	0.11	0.121	1	not significant
ENSG00000125107-CNOT1	CNOT1	0.0437065	0.106817	0.15	0.138	1	not significant
ENSG00000196141-SPATS2L	SPATS2L	0.0437325	-0.317369	0.034	0.041	1	not significant
ENSG00000176715-ACSF3	ACSF3	0.0437446	0.371539	0.034	0.028	1	not significant
ENSG00000127540-UQCR11	UQCR11	0.043786	-0.0530125	0.573	0.59	1	not significant
ENSG00000115241-PPM1G	PPM1G	0.0438481	-0.0901412	0.161	0.175	1	not significant
ENSG00000146285-SCML4	SCML4	0.0438594	0.183563	0.114	0.103	1	not significant
ENSG00000149177-PTPRJ	PTPRJ	0.0438853	0.134105	0.191	0.178	1	not significant
ENSG00000213654-GPSM3	GPSM3	0.0438926	-0.0756451	0.339	0.357	1	not significant
ENSG00000087884-AAMDC	AAMDC	0.0439555	-0.205733	0.031	0.037	1	not significant
ENSG00000189241-TSPYL1	TSPYL1	0.043987	-0.224829	0.039	0.046	1	not significant
ENSG00000170085-SIMC1	SIMC1	0.0440019	0.231483	0.036	0.029	1	not significant
ENSG00000126458-RRAS	RRAS	0.0441185	-0.254376	0.041	0.048	1	not significant
ENSG00000229809-ZNF688	ZNF688	0.0442262	-0.209561	0.057	0.066	1	not significant
ENSG00000157045-NTAN1	NTAN1	0.0442511	0.236961	0.094	0.084	1	not significant
ENSG00000205885-C1RL-AS1	C1RL-AS1	0.0442838	0.540938	0.013	0.009	1	not significant
ENSG00000178935-ZNF552	ZNF552	0.0443248	-0.445344	0.015	0.019	1	not significant
ENSG00000182973-CNOT10	CNOT10	0.0443373	-0.15465	0.053	0.061	1	not significant
ENSG00000185049-NELFA	NELFA	0.0445141	0.328046	0.027	0.021	1	not significant
ENSG00000077147-TM9SF3	TM9SF3	0.0446172	0.127617	0.159	0.146	1	not significant
ENSG00000156958-GALK2	GALK2	0.0446277	-0.189921	0.039	0.046	1	not significant
ENSG00000013375-PGM3	PGM3	0.0448532	-0.392849	0.017	0.022	1	not significant
ENSG00000135930-EIF4E2	EIF4E2	0.0448858	-0.104414	0.107	0.118	1	not significant
ENSG00000110200-ANAPC15	ANAPC15	0.0449017	-0.110789	0.097	0.108	1	not significant
ENSG00000116473-RAP1A	RAP1A	0.0449361	-0.0726919	0.337	0.354	1	not significant
ENSG00000092203-TOX4	TOX4	0.0450158	0.185083	0.112	0.101	1	not significant
ENSG00000241839-PLEKHO2	PLEKHO2	0.0450453	-0.503251	0.007	0.01	1	not significant
ENSG00000131788-PIAS3	PIAS3	0.0451061	-0.470129	0.012	0.016	1	not significant
ENSG00000172086-KRCC1	KRCC1	0.0451152	-0.181074	0.114	0.125	1	not significant
ENSG00000240350-AC017002.3	AC017002.3	0.0452792	-0.264809	0.014	0.018	1	not significant
ENSG00000136146-MED4	MED4	0.0452984	-0.102083	0.182	0.195	1	not significant
ENSG00000136522-MRPL47	MRPL47	0.0453087	-0.0997738	0.108	0.12	1	not significant
ENSG00000219626-FAM228B	FAM228B	0.0453301	0.215172	0.069	0.06	1	not significant
ENSG00000273061-CDC37L1-DT	CDC37L1-DT	0.0454865	-0.405784	0.015	0.02	1	not significant
ENSG00000176022-B3GALT6	B3GALT6	0.0454881	0.203923	0.028	0.023	1	not significant
ENSG00000108963-DPH1	DPH1	0.0454974	-0.2552	0.024	0.03	1	not significant
ENSG00000179364-PACS2	PACS2	0.0455208	0.36662	0.024	0.019	1	not significant
ENSG00000077984-CST7	CST7	0.0455525	0.0959792	0.829	0.844	1	not significant
ENSG00000077157-PPP1R12B	PPP1R12B	0.045668	-0.214649	0.042	0.049	1	not significant
ENSG00000139624-CERS5	CERS5	0.0456864	-0.125788	0.032	0.038	1	not significant
ENSG00000083123-BCKDHB	BCKDHB	0.045703	0.275177	0.055	0.047	1	not significant
ENSG00000047346-FAM214A	FAM214A	0.0457505	0.148393	0.109	0.098	1	not significant
ENSG00000238083-LRRC37A2	LRRC37A2	0.0457625	-0.329707	0.009	0.012	1	not significant
ENSG00000054277-OPN3	OPN3	0.0457705	0.367873	0.014	0.01	1	not significant
ENSG00000140575-IQGAP1	IQGAP1	0.0457884	-0.103171	0.249	0.264	1	not significant
ENSG00000149600-COMMD7	COMMD7	0.0458347	0.158313	0.115	0.104	1	not significant
ENSG00000233797-UFL1-AS1	UFL1-AS1	0.0458985	-0.614349	0.009	0.013	1	not significant
ENSG00000147592-LACTB2	LACTB2	0.0459533	-0.283671	0.034	0.04	1	not significant
ENSG00000006634-DBF4	DBF4	0.0460621	0.204566	0.119	0.108	1	not significant
ENSG00000130638-ATXN10	ATXN10	0.0463189	-0.166658	0.082	0.091	1	not significant
ENSG00000164975-SNAPC3	SNAPC3	0.0464427	0.198504	0.041	0.035	1	not significant
ENSG00000125386-FAM193A	FAM193A	0.0464589	-0.169606	0.036	0.042	1	not significant
ENSG00000102897-LYRM1	LYRM1	0.0464674	0.259343	0.052	0.044	1	not significant
ENSG00000235453-SMIM27	SMIM27	0.0465444	0.146068	0.149	0.137	1	not significant
ENSG00000104859-CLASRP	CLASRP	0.0465446	-0.230062	0.029	0.035	1	not significant
ENSG00000168116-KIAA1586	KIAA1586	0.0466037	0.20353	0.048	0.041	1	not significant
ENSG00000163902-RPN1	RPN1	0.0466607	-0.167562	0.103	0.114	1	not significant
ENSG00000026508-CD44	CD44	0.0466901	-0.065277	0.449	0.463	1	not significant
ENSG00000125835-SNRPB	SNRPB	0.0467008	-0.0827241	0.311	0.327	1	not significant
ENSG00000159917-ZNF235	ZNF235	0.0467475	-0.360165	0.017	0.022	1	not significant
ENSG00000151470-C4orf33	C4orf33	0.0467828	-0.46325	0.014	0.018	1	not significant
ENSG00000163728-TTC14	TTC14	0.0468577	0.133702	0.218	0.205	1	not significant
ENSG00000175550-DRAP1	DRAP1	0.0468763	0.0645921	0.486	0.475	1	not significant
ENSG00000011295-TTC19	TTC19	0.0468823	-0.210928	0.092	0.102	1	not significant
ENSG00000189164-ZNF527	ZNF527	0.0469658	-0.537353	0.008	0.011	1	not significant
ENSG00000187257-RSBN1L	RSBN1L	0.0470195	0.118129	0.278	0.264	1	not significant
ENSG00000134108-ARL8B	ARL8B	0.0470827	0.162955	0.09	0.08	1	not significant
ENSG00000104763-ASAH1	ASAH1	0.0470895	-0.271146	0.057	0.065	1	not significant
ENSG00000166454-ATMIN	ATMIN	0.0470981	-0.250834	0.052	0.06	1	not significant
ENSG00000130382-MLLT1	MLLT1	0.0475163	-0.419128	0.012	0.016	1	not significant
ENSG00000106554-CHCHD3	CHCHD3	0.0476318	-0.243655	0.084	0.093	1	not significant
ENSG00000233621-LINC01137	LINC01137	0.0476852	0.447559	0.018	0.014	1	not significant
ENSG00000140995-DEF8	DEF8	0.0476878	-0.433146	0.02	0.025	1	not significant
ENSG00000105829-BET1	BET1	0.0478925	-0.167074	0.041	0.048	1	not significant
ENSG00000100991-TRPC4AP	TRPC4AP	0.0479448	0.15544	0.102	0.091	1	not significant
ENSG00000155252-PI4K2A	PI4K2A	0.0480069	0.430464	0.025	0.02	1	not significant
ENSG00000180370-PAK2	PAK2	0.0480485	0.102137	0.359	0.344	1	not significant
ENSG00000133773-CCDC59	CCDC59	0.0482826	-0.141856	0.142	0.154	1	not significant
ENSG00000048828-FAM120A	FAM120A	0.0483088	0.202483	0.062	0.054	1	not significant
ENSG00000132388-UBE2G1	UBE2G1	0.0483656	-0.0877928	0.113	0.124	1	not significant
ENSG00000257949-TEN1	TEN1	0.0484169	-0.324612	0.023	0.029	1	not significant
ENSG00000197050-ZNF420	ZNF420	0.0484999	-0.152042	0.03	0.036	1	not significant
ENSG00000031823-RANBP3	RANBP3	0.048538	0.311413	0.037	0.03	1	not significant
ENSG00000167323-STIM1	STIM1	0.0485491	-0.185309	0.064	0.072	1	not significant
ENSG00000155729-KCTD18	KCTD18	0.0486121	0.479664	0.024	0.019	1	not significant
ENSG00000140848-CPNE2	CPNE2	0.0486219	-0.44024	0.016	0.02	1	not significant
ENSG00000114026-OGG1	OGG1	0.0487043	-0.27836	0.013	0.017	1	not significant
ENSG00000169087-HSPBAP1	HSPBAP1	0.0487454	-0.355137	0.021	0.026	1	not significant
ENSG00000040531-CTNS	CTNS	0.0488549	0.480651	0.01	0.007	1	not significant
ENSG00000182504-CEP97	CEP97	0.0488712	-0.448889	0.021	0.026	1	not significant
ENSG00000100099-HPS4	HPS4	0.0488759	-0.239688	0.038	0.045	1	not significant
ENSG00000095002-MSH2	MSH2	0.0489764	0.144057	0.051	0.044	1	not significant
ENSG00000146733-PSPH	PSPH	0.0490692	0.454715	0.017	0.013	1	not significant
[truncated: 7,623 more rows]

## Sheet: PIC_ADT_DE
	Name	ADT_ID	p_val	avg_log2FC	pct.1	pct.2	p_val_adj	diffexpressed
ADT-C0087	Hu.CD45RO	CD45RO	1e-300	-1.56193	0.871	0.969	1e-300	up in PINC
ADT-C0063	Hu.CD45RA	CD45RA	1e-300	1.32356	0.939	0.885	1e-300	up in PIC
ADT-C0368	Hu.CD226_11A8	CD226	7.66e-266	1.07205	0.794	0.623	1.41e-263	up in PIC
ADT-C0034	Hu.CD3_UCHT1	CD3	4.64e-156	0.338009	0.996	0.991	8.54e-154	up in PIC
ADT-C1018	Hu.HLA.DR.DP.DQ	HLA-DR/DP/DQ	3.7e-89	-0.57085	0.646	0.779	6.82e-87	up in PINC
ADT-C0046	Hu.CD8	CD8	1.29e-86	0.345797	0.971	0.965	2.38e-84	up in PIC
ADT-C0189	Hu.CD244	CD244	2.91e-84	-0.272882	0.945	0.971	5.36e-82	up in PINC
ADT-C0176	Hu.CD39	CD39	8.19e-83	1.80419	0.281	0.156	1.51e-80	up in PIC
ADT-C0389	Hu.CD38_HIT2	CD38	6.22e-79	0.707564	0.685	0.598	1.14e-76	up in PIC
ADT-C0033	Hu.CD52	CD52	2.95e-75	0.378192	0.883	0.853	5.42e-73	up in PIC
ADT-C0089	Hu.TIGIT	TIGIT	2.87e-69	-0.338175	0.923	0.957	5.29e-67	up in PINC
ADT-C0026	Hu.CD47	CD47	5.95e-57	0.304284	0.923	0.916	1.1e-54	up in PIC
ADT-C0217	Hu.CD54	CD54	4.54e-53	-0.27977	0.843	0.919	8.35e-51	up in PINC
ADT-C0154	Hu.CD27	CD27	1.78e-51	0.395295	0.821	0.796	3.28e-49	up in PIC
ADT-C1296	Hu.CD49e	CD49e	6.22e-45	0.313938	0.942	0.939	1.14e-42	up in PIC
ADT-C0147	Hu.CD62L	CD62L	2.9e-44	0.667916	0.55	0.448	5.34e-42	up in PIC
ADT-C0386	Hu.CD28	CD28	2.05e-41	-0.285499	0.535	0.667	3.78e-39	up in PINC
ADT-C0845	Hu.CD99	CD99	1.55e-38	0.236977	0.963	0.957	2.85e-36	up in PIC
ADT-C0245	Hu.CD106	CD106	4.56e-38	-0.489819	0.641	0.719	8.4e-36	up in PINC
ADT-C0861	Hu.CD151	CD151	9.44e-33	0.370769	0.803	0.77	1.74e-30	up in PIC
ADT-C0367	Hu.CD2	CD2	4.08e-25	0.160591	0.97	0.966	7.52e-23	up in PIC
ADT-C0357	Hu.CD43	CD43	6.7e-25	-0.153726	0.986	0.991	1.23e-22	up in PINC
ADT-C0140	Hu.CD183	CD183	5.53e-24	-0.175696	0.933	0.958	1.02e-21	up in PINC
ADT-C0071	Hu.CD194	CD194	3.85e-23	-0.99083	0.096	0.151	7.09e-21	up in PINC
ADT-C0390	Hu.CD127	CD127	7.72e-23	-0.160891	0.831	0.891	1.42e-20	up in PINC
ADT-C0159	Hu.HLA.DR	HLA-DR	1.14e-21	-0.255813	0.866	0.899	2.1e-19	up in PINC
ADT-C0141	Hu.CD195	CD195	4.1e-20	-0.288799	0.656	0.726	7.55e-18	up in PINC
ADT-C0058	Hu.HLA.ABC	HLA-ABC	6.94e-20	-0.15346	0.949	0.962	1.28e-17	up in PINC
ADT-C0366	Hu.CD184	CD184	1.38e-17	-0.0940132	1	0.999	2.54e-15	up in PINC
ADT-C0070	HuMs.CD49f	CD49f	9.56e-17	-0.129449	0.846	0.907	1.76e-14	up in PINC
ADT-C0577	Hu.CD73	CD73	2.38e-15	-0.123202	0.5	0.582	4.38e-13	up in PINC
ADT-C0896	Hu.CD85j	CD85j	7.29e-14	0.267565	0.654	0.649	1.34e-11	up in PIC
ADT-C0171	HuMsRt.CD278	CD278	1.78e-13	0.209535	0.934	0.937	3.28e-11	up in PIC
ADT-C0872	Hu.CD84	CD84	2.43e-13	-0.142583	0.604	0.681	4.47e-11	up in PINC
ADT-C0579	Hu.CD9	CD9	4.87e-12	0.819815	0.405	0.377	8.97e-10	up in PIC
ADT-C0404	Hu.CD63	CD63	6.19e-12	-0.141251	0.447	0.53	1.14e-09	up in PINC
ADT-C1456	Hu.GangliosideGD2	GangliosideGD2	1.24e-11	-0.168379	0.361	0.433	2.28e-09	up in PINC
ADT-C0136	Hu.IgM	IgM	1.58e-11	-0.194393	0.24	0.3	2.9e-09	up in PINC
ADT-C1277	Hu.CD312_EMR2	CD312	1.72e-11	-0.0986426	0.99	0.994	3.16e-09	up in PINC
ADT-C0009	Hu.CD275	CD275	2.57e-11	-0.182582	0.362	0.436	4.73e-09	up in PINC
ADT-C0165	Hu.CD314	CD314	3.97e-11	-0.117094	0.738	0.798	7.31e-09	up in PINC
ADT-C0053	Hu.CD11c	CD11c	9.46e-11	0.876431	0.103	0.072	1.74e-08	up in PIC
ADT-C0446	Hu.CD93	CD93	1.96e-09	-0.190196	0.233	0.285	3.6e-07	up in PINC
ADT-C0168	Hu.CD57	CD57	3.67e-09	1.07097	0.288	0.258	6.76e-07	up in PIC
ADT-C0056	Hu.CD269	CD269	9.3e-09	-0.0895938	0.85	0.89	1.71e-06	up in PINC
ADT-C0234	Hu.CD68	CD68	1.07e-08	-0.106857	0.51	0.582	1.98e-06	up in PINC
ADT-C0153	Hu.KLRG1	KLRG1	1.18e-08	-0.0624793	0.866	0.922	2.16e-06	up in PINC
ADT-C0575	Hu.CD49a	CD49a	1.92e-08	0.59821	0.258	0.228	3.53e-06	up in PIC
ADT-C0066	Hu.CD7	CD7	2.72e-08	0.211755	0.865	0.875	5.01e-06	up in PIC
ADT-C0149	Hu.CD161	CD161	5.04e-08	0.454049	0.537	0.537	9.28e-06	up in PIC
ADT-C0144	Hu.CD185	CD185	7.3e-08	-0.147536	0.341	0.398	1.34e-05	up in PINC
ADT-C0396	Hu.CD26	CD26	1.33e-07	0.464409	0.449	0.445	2.45e-05	up in PIC
ADT-C0073	HuMs.CD44	CD44	3.73e-07	0.0882734	0.936	0.939	6.87e-05	up in PIC
ADT-C0361	Hu.CD59	CD59	7.41e-07	-0.0883426	0.808	0.851	0.000136368	up in PINC
ADT-C0143	Hu.CD196	CD196	1.92e-06	-0.212905	0.125	0.156	0.000353037	up in PINC
ADT-C0029	Hu.CD48	CD48	2.28e-06	0.249082	0.499	0.485	0.000418733	up in PIC
ADT-C1136	Hu.CD181	CD181	4.81e-06	-0.087474	0.528	0.591	0.000884129	up in PINC
ADT-C0420	Hu.CD158	CD158	6.67e-06	-0.121779	0.501	0.566	0.00122657	up in PINC
ADT-C0215	Hu.CD268	CD268	7.12e-06	-0.166688	0.098	0.124	0.0013107	up in PINC
ADT-C0146	Hu.CD69	CD69	8.21e-06	-0.121147	0.377	0.423	0.00151143	up in PINC
ADT-C0142	Hu.CD32	CD32	8.72e-06	-0.142808	0.154	0.186	0.00160538	up in PINC
ADT-C0242	Hu.CD192	CD192	1.12e-05	-0.0953764	0.41	0.464	0.00206901	up in PINC
ADT-C0801	Hu.CD337	CD337	1.27e-05	-0.105639	0.322	0.369	0.00233609	up in PINC
ADT-C0158	Hu.CD134	CD134	1.32e-05	-0.0560472	0.733	0.794	0.0024233	up in PINC
ADT-C0027	Hu.CD70	CD70	2e-05	-0.098721	0.539	0.601	0.00367424	up in PINC
ADT-C0047	Hu.CD56	CD56	2.51e-05	-0.099346	0.213	0.25	0.00462539	up in PINC
ADT-C1375	Hu.CD159c_NKG2C	CD159c	5.28e-05	-0.0415419	0.428	0.483	0.00971411	up in PINC
ADT-C0206	Hu.CD169	CD169	5.43e-05	-0.061059	0.366	0.418	0.00999785	up in PINC
ADT-C1250	Hu.CD227_MUC1	CD227	7.04e-05	-0.077461	0.583	0.642	0.0129474	up in PINC
ADT-C0085	Hu.CD25	CD25	7.9e-05	-0.02815	0.223	0.259	0.0145336	up in PINC
ADT-C1261	Hu.CD191_CCR1	CD191	0.000103526	-0.0728626	0.525	0.59	0.0190488	up in PINC
ADT-C0008	Hu.CD273	CD273	0.000111467	-0.0507816	0.257	0.298	0.02051	up in PINC
ADT-C0166	Hu.CD66b	CD66b	0.000112289	-0.069976	0.455	0.507	0.0206612	up in PINC
ADT-C0132	Hu.EGFR	EGFR	0.000116143	-0.0715322	0.301	0.344	0.0213703	up in PINC
ADT-C0123	Hu.CD326	CD326	0.000227649	-0.0595933	0.504	0.557	0.0418874	up in PINC
ADT-C0164	Hu.CD1d	CD1d	0.000230106	-0.0490837	0.137	0.163	0.0423396	up in PINC
ADT-C0397	Hu.CD193	CD193	0.000232017	-0.0508758	0.858	0.891	0.0426911	up in PINC
ADT-C0163	Hu.CD141	CD141	0.000281945	-0.0643179	0.515	0.568	0.0518779	not significant
ADT-C0853	Hu.CLEC12A	CLEC12A	0.000309041	-0.0244164	0.14	0.165	0.0568635	not significant
ADT-C0100	Hu.CD20_2H7	CD20	0.000363025	-0.292909	0.051	0.066	0.0667965	not significant
ADT-C0912	Hu.GPR56	GPR56	0.000458013	-0.121948	0.655	0.688	0.0842744	not significant
ADT-C0393	Hu.CD22	CD22	0.000479078	-0.0714154	0.102	0.123	0.0881504	not significant
ADT-C0064	Hu.CD123	CD123	0.000548034	-0.0289197	0.303	0.343	0.100838	not significant
ADT-C0351	Hu.CD135	CD135	0.000614883	-0.0428691	0.698	0.759	0.113138	not significant
ADT-C0372	Hu.CD61	CD61	0.000821662	-0.14413	0.268	0.303	0.151186	not significant
ADT-C0031	Hu.CD40	CD40	0.000850709	-0.0219807	0.157	0.184	0.15653	not significant
ADT-C0352	Hu.FceRIa	FceRIa	0.00105611	-0.0633653	0.197	0.226	0.194325	not significant
ADT-C0005	Hu.CD80	CD80	0.00132995	-0.00759679	0.283	0.322	0.24471	not significant
ADT-C0102	Hu.CD294	CD294	0.00191835	-0.033634	0.556	0.61	0.352977	not significant
ADT-C0364	Hu.CD13	CD13	0.00198117	-0.0289524	0.075	0.091	0.364536	not significant
ADT-C0062	Hu.CD10	CD10	0.00271422	0.00220029	0.291	0.328	0.499416	not significant
ADT-C1249	Hu.CD85d_ILT4	CD85d	0.00333014	-0.016186	0.547	0.605	0.612746	not significant
ADT-C0867	Hu.CD94	CD94	0.00431353	0.0894391	0.454	0.486	0.793689	not significant
ADT-C0081	Hu.CD14_M5E2	CD14	0.00859266	0.051539	0.144	0.165	1	not significant
ADT-C0167	Hu.CD35	CD35	0.00936927	-0.115113	0.145	0.164	1	not significant
ADT-C0169	Hu.CD366	CD366	0.00946037	0.0192618	0.206	0.232	1	not significant
ADT-C0148	Hu.CD197	CD197	0.0107549	-0.0222871	0.658	0.722	1	not significant
ADT-C0050	Hu.CD19	CD19	0.0108487	0.00813879	0.081	0.095	1	not significant
ADT-C1248	Hu.CD85k_ILT3	CD85k	0.0146704	-0.0310886	0.55	0.596	1	not significant
ADT-C0145	Hu.CD103	CD103	0.0198386	0.744468	0.222	0.247	1	not significant
ADT-C0055	Hu.CD138_MI15	CD138	0.0201131	-0.0258264	0.439	0.48	1	not significant
ADT-C0391	Hu.CD45_HI30	CD45	0.0205256	-0.0323833	0.992	0.997	1	not significant
ADT-C0363	Hu.CD124	CD124	0.0225244	0.00214987	0.618	0.671	1	not significant
ADT-C0054	Hu.CD34	CD34	0.0255096	-0.00219396	0.42	0.46	1	not significant
ADT-C0353	Hu.CD41	CD41	0.0258819	-0.202245	0.325	0.347	1	not significant
ADT-C1374	Hu.CD159a_NKG2A	CD159a	0.026214	0.495626	0.528	0.582	1	not significant
ADT-C0180	Hu.CD24	CD24	0.0280581	0.0138646	0.57	0.622	1	not significant
ADT-C0161	Hu.CD11b	CD11b	0.0300432	0.000633677	0.381	0.42	1	not significant
ADT-C0162	Hu.CD64	CD64	0.0338959	0.0361094	0.089	0.102	1	not significant
ADT-C0199	Hu.Siglec.8	Siglec.8	0.0415366	0.00496929	0.524	0.57	1	not significant
ADT-C0007	Hu.CD274	CD274	0.0427728	0.0499363	0.327	0.361	1	not significant
ADT-C0127	Hu.Podoplanin	Podoplanin	0.0432294	-0.018299	0.671	0.722	1	not significant
ADT-C0597	Hu.CD209	CD209	0.0436887	0.00754313	0.367	0.402	1	not significant
ADT-C0594	Hu.CD133_S16016B	CD133	0.0464518	-0.022541	0.654	0.7	1	not significant
ADT-C0358	Hu.CD163	CD163	0.0617113	0.0676804	0.222	0.243	1	not significant
ADT-C0152	Hu.CD223	CD223	0.063387	-0.0233973	0.77	0.811	1	not significant
ADT-C0072	Hu.CD4_RPA.T4	CD4	0.0668307	0.0555114	0.247	0.269	1	not significant
ADT-C0023	Hu.CD155	CD155	0.0720719	-0.0106361	0.188	0.204	1	not significant
ADT-C0187	Hu.CD79b	CD79b	0.0741003	0.0445264	0.206	0.226	1	not significant
ADT-C0359	Hu.CD83	CD83	0.0755045	-0.0135111	0.793	0.827	1	not significant
ADT-C0370	Hu.CD303	CD303	0.086778	0.0200094	0.19	0.206	1	not significant
ADT-C0385	Hu.CD18	CD18	0.0876135	-0.0120985	0.988	0.991	1	not significant
ADT-C0101	Hu.CD335	CD335	0.0898209	0.0829387	0.187	0.205	1	not significant
ADT-C0866	Hu.CLEC1B	CLEC1B	0.0970506	-0.0462648	0.053	0.06	1	not significant
ADT-C0897	Hu.CD23	CD23	0.0974478	-0.02341	0.61	0.651	1	not significant
ADT-C0170	Hu.CD272	CD272	0.102437	0.0526968	0.773	0.802	1	not significant
ADT-C0447	Hu.CD200	CD200	0.108467	-0.00209581	0.652	0.7	1	not significant
ADT-C0060	Hu.CD90	CD90	0.108955	0.0922982	0.358	0.392	1	not significant
ADT-C0246	Hu.CD122	CD122	0.124895	0.0798012	0.689	0.715	1	not significant
ADT-C0156	Hu.CD95	CD95	0.134519	0.0282657	0.988	0.993	1	not significant
ADT-C0155	Hu.CD107a	CD107a	0.147907	0.0139659	0.44	0.478	1	not significant
ADT-C0247	Hu.CD267	CD267	0.171967	-0.00112047	0.558	0.597	1	not significant
ADT-C0068	Hu.CD105_43A3	CD105	0.17273	0.0424822	0.221	0.238	1	not significant
ADT-C0599	Hu.CD158e1	CD158e1	0.185768	0.127748	0.053	0.059	1	not significant
ADT-C0181	Hu.CD21	CD21	0.187599	0.0465489	0.044	0.049	1	not significant
ADT-C0006	Hu.CD86	CD86	0.209058	0.00567657	0.036	0.041	1	not significant
ADT-C0923	Hu.NKp80	NKp80	0.223593	0.0748473	0.839	0.87	1	not significant
ADT-C0219	Hu.CD119	CD119	0.233722	0.0584721	0.532	0.578	1	not significant
ADT-C0174	Hu.CD58	CD58	0.262051	-0.00155869	0.909	0.93	1	not significant
ADT-C0205	Hu.CD206	CD206	0.28111	0.0262593	0.374	0.4	1	not significant
ADT-C0138	Hu.CD5	CD5	0.305896	-0.0879439	0.985	0.991	1	not significant
ADT-C0804	Hu.CD186	CD186	0.344408	0.116205	0.355	0.384	1	not significant
ADT-C0196	Hu.CD235ab	CD235ab	0.356778	0.164491	0.076	0.082	1	not significant
ADT-C0160	Hu.CD1c	CD1c	0.358566	0.102312	0.069	0.074	1	not significant
ADT-C0028	Hu.CD30	CD30	0.390319	0.0493455	0.816	0.841	1	not significant
ADT-C0061	Hu.CD117	CD117	0.417023	0.08481	0.443	0.473	1	not significant
ADT-C0360	Hu.CD357	CD357	0.462681	0.00343242	0.649	0.693	1	not significant
ADT-C0600	Hu.CD158f	CD158f	0.478383	0.018456	0.544	0.581	1	not significant
ADT-C0373	Hu.CD81	CD81	0.561396	0.0116859	0.99	0.993	1	not significant
ADT-C0185	Hu.CD11a	CD11a	0.562457	0.00979293	0.965	0.967	1	not significant
ADT-C0576	Hu.CD49d	CD49d	0.65259	0.0187295	0.997	0.993	1	not significant
ADT-C0406	Hu.CD304	CD304	0.684256	0.0851296	0.349	0.369	1	not significant
ADT-C0151	Hu.CD152	CD152	0.715388	0.0356964	0.635	0.671	1	not significant
ADT-C0802	Hu.CD336	CD336	0.741345	0.0162836	0.909	0.928	1	not significant
ADT-C0218	Hu.CD62P	CD62P	0.751303	0.116883	0.116	0.12	1	not significant
ADT-C0088	Hu.CD279	CD279	0.783835	0.0943	0.98	0.984	1	not significant
ADT-C0032	Hu.CD154	CD154	0.790677	0.0399693	0.629	0.667	1	not significant
ADT-C0355	Hu.CD137	CD137	0.810736	0.0429274	0.608	0.645	1	not significant
ADT-C0124	Hu.CD31	CD31	0.824168	0.0283808	0.886	0.914	1	not significant
ADT-C0407	Hu.CD36	CD36	0.840742	0.273845	0.02	0.02	1	not significant
ADT-C0175	Hu.CD96	CD96	0.929116	0.0315523	0.986	0.993	1	not significant
ADT-C0179	Hu.CX3CR1	CX3CR1	0.932369	0.102579	0.486	0.515	1	not significant
ADT-C0224	Hu.TCR.AB	TCR-AB	0.943308	0.022443	0.918	0.932	1	not significant
ADT-C0592	Hu.CD158b	CD158b	0.945153	0.373599	0.327	0.347	1	not significant
ADT-C0083	Hu.CD16	CD16	0.962026	0.117781	0.205	0.211	1	not significant
ADT-C0052	Hu.CD33	CD33	0.986564	0.370672	0.016	0.016	1	not significant
ADT-C0920	Hu.CD82	CD82	0.992926	0.00738786	0.953	0.961	1	not significant

## Sheet: PIC_GSN_up
subnet	Subnet_Name	Members	Harmonic Mean adj.P.Val.HIV	min adj.P.Val.HIV	Harmonic Mean adj.P.Val.CMV	min adj.P.Val.CMV	STLF.HM	STLF.GM	Member_Gene_Sets
1	glycolysis	33	2.29541e-23	6.9558e-25	0.548091	0.17548	-950.334	-57.6278	HALLMARK_HYPOXIA, WP_GLYCOLYSIS_AND_GLUCONEOGENESIS, KEGG_GLYCOLYSIS_GLUCONEOGENESIS, WP_AEROBIC_GLYCOLYSIS, WP_CORI_CYCLE, GOBP_PYRUVATE_METABOLIC_PROCESS, WP_CLEAR_CELL_RENAL_CELL_CARCINOMA_PATHWAYS, REACTOME_GLUCONEOGENESIS, HALLMARK_GLYCOLYSIS, GOBP_ADP_METABOLIC_PROCESS, WP_PHOTODYNAMIC_THERAPYINDUCED_HIF1_SURVIVAL_SIGNALING, GOBP_NUCLEOTIDE_PHOSPHORYLATION, WP_METABOLIC_REPROGRAMMING_IN_COL…
2	interferon response	17	1.95437e-19	1.14963e-20	2.30847e-21	1.35793e-22	-822.558	-74.492	HALLMARK_INTERFERON_GAMMA_RESPONSE, HALLMARK_INTERFERON_ALPHA_RESPONSE, REACTOME_INTERFERON_ALPHA_BETA_SIGNALING, GOBP_NEGATIVE_REGULATION_OF_VIRAL_PROCESS, WP_IMMUNE_RESPONSE_TO_TUBERCULOSIS, GOBP_NEGATIVE_REGULATION_OF_VIRAL_GENOME_REPLICATION, GOBP_REGULATION_OF_VIRAL_PROCESS, WP_TYPE_II_INTERFERON_SIGNALING_IFNG, REACTOME_INTERFERON_GAMMA_SIGNALING, GOBP_REGULATION_OF_VIRAL_GENOME_REPLICATION…
3	defense response	80	3.1695e-12	8.06299e-14	7.88939e-21	1.35793e-22	-1575.29	-114.053	GOBP_DEFENSE_RESPONSE_TO_OTHER_ORGANISM, GOBP_INNATE_IMMUNE_RESPONSE, GOBP_DEFENSE_RESPONSE, GOBP_BIOLOGICAL_PROCESS_INVOLVED_IN_INTERSPECIES_INTERACTION_BETWEEN_ORGANISMS, GOBP_IMMUNE_RESPONSE, GOBP_RESPONSE_TO_VIRUS, GOBP_DEFENSE_RESPONSE_TO_SYMBIONT, GOBP_RESPONSE_TO_CYTOKINE, GOBP_REGULATION_OF_DEFENSE_RESPONSE, GOBP_REGULATION_OF_RESPONSE_TO_BIOTIC_STIMULUS, GOBP_REGULATION_OF_RESPONSE_TO_EX…
4	hif1 signaling	6	6.65156e-08	2.91744e-08	2.00433e-16	3.34056e-17	-506.73	-182.285	REACTOME_INTERFERON_SIGNALING, REACTOME_GLYCOLYSIS, REACTOME_CYTOKINE_SIGNALING_IN_IMMUNE_SYSTEM, REACTOME_GLUCOSE_METABOLISM, REACTOME_METABOLISM_OF_CARBOHYDRATES, REACTOME_ANTIVIRAL_MECHANISM_BY_IFN_STIMULATED_GENES
5	cytokine signaling	2	3.2336e-05	1.61829e-05	0.539839	0.37198	-12.7352	-12.7352	WP_HIF1A_AND_PPARG_REGULATION_OF_GLYCOLYSIS, WP_OREXIN_RECEPTOR_PATHWAY
6	translation initiation	20	0.000436452	3.18081e-05	0.125827	0.00714551	-710.051	-245.521	REACTOME_EUKARYOTIC_TRANSLATION_INITIATION, KEGG_RIBOSOME, GOBP_CYTOPLASMIC_TRANSLATION, REACTOME_RESPONSE_OF_EIF2AK4_GCN2_TO_AMINO_ACID_DEFICIENCY, REACTOME_EUKARYOTIC_TRANSLATION_ELONGATION, GOCC_CYTOSOLIC_RIBOSOME, REACTOME_SELENOAMINO_ACID_METABOLISM, REACTOME_ACTIVATION_OF_THE_MRNA_UPON_BINDING_OF_THE_CAP_BINDING_COMPLEX_AND_EIFS_AND_SUBSEQUENT_BINDING_TO_43S, WP_CYTOPLASMIC_RIBOSOMAL_PROTEI…
7	response to amino acid deficiency	28	0.00106927	4.70954e-05	0.107952	0.00687848	-1972.44	-120.012	GOBP_NEGATIVE_REGULATION_OF_DEVELOPMENTAL_PROCESS, GOBP_REGULATION_OF_MULTICELLULAR_ORGANISMAL_DEVELOPMENT, GOBP_CELLULAR_RESPONSE_TO_OXYGEN_LEVELS, GOBP_REGULATION_OF_VASCULATURE_DEVELOPMENT, GOBP_RESPONSE_TO_ORGANIC_CYCLIC_COMPOUND, GOBP_PROGRAMMED_CELL_DEATH, GOBP_REGULATION_OF_ANATOMICAL_STRUCTURE_MORPHOGENESIS, GOBP_RESPONSE_TO_LIPID, GOBP_NEGATIVE_REGULATION_OF_CELL_DIFFERENTIATION, GOBP_RE…
8	tnfa signaling via nfkb	5	0.000283166	5.80886e-05	0.448308	0.200082	-62.7888	-25.1881	HALLMARK_IL2_STAT5_SIGNALING, HALLMARK_TNFA_SIGNALING_VIA_NFKB, HALLMARK_INFLAMMATORY_RESPONSE, HALLMARK_IL6_JAK_STAT3_SIGNALING, REACTOME_INTERLEUKIN_4_AND_INTERLEUKIN_13_SIGNALING
9	response to interferon gamma	3	0.000512599	0.000324103	1.85163e-07	6.43418e-08	-351.332	-182.312	GOBP_RESPONSE_TO_INTERFERON_GAMMA, GOBP_CELLULAR_RESPONSE_TO_INTERFERON_GAMMA, GOBP_INTERFERON_GAMMA_MEDIATED_SIGNALING_PATHWAY
10	cell adhesion molecule binding	2	0.00154587	0.00112355	0.797889	0.773911	-953.162	-953.162	GOMF_CELL_ADHESION_MOLECULE_BINDING, GOMF_CADHERIN_BINDING
11	mhc class ib receptor activity	3	0.00291395	0.0016347	0.0509926	0.0196869	-27.2225	-22.7092	GOMF_MHC_CLASS_IB_RECEPTOR_ACTIVITY, GOMF_MHC_CLASS_I_PROTEIN_COMPLEX_BINDING, GOMF_PROTEIN_ANTIGEN_BINDING
12	regulation of vasculature development	1	0.00164345	0.00164345	0.00121863	0.00121863	NA	NA	GOBP_NATURAL_KILLER_CELL_CYTOKINE_PRODUCTION
13	aldehyde biosynthetic process	1	0.0030431	0.0030431	1	1	NA	NA	GOBP_ALDEHYDE_BIOSYNTHETIC_PROCESS
14	network map of sarscov2 signaling pathway	2	0.00710492	0.00396028	0.699797	0.616524	-109.28	-109.28	GOBP_MAMMARY_GLAND_DEVELOPMENT, GOBP_LACTATION
15	mammary gland development	4	0.0149758	0.00523572	0.96335	0.867921	-499.888	-232.539	GOBP_ANION_TRANSMEMBRANE_TRANSPORT, GOMF_ANION_TRANSMEMBRANE_TRANSPORTER_ACTIVITY, GOBP_ANION_TRANSPORT, GOBP_AROMATIC_AMINO_ACID_TRANSPORT
16	anion transmembrane	3	0.0092009	0.00523572	0.832941	0.738441	-21.2618	-18.3311	GOBP_FRUCTOSE_1_6_BISPHOSPHATE_METABOLIC_PROCESS, KEGG_FRUCTOSE_AND_MANNOSE_METABOLISM, GOMF_PHOSPHOFRUCTOKINASE_ACTIVITY
17	signaling receptor regulator activity	5	0.0156242	0.00665146	0.000327265	6.57691e-05	-206.514	-69.6131	GOMF_CYTOKINE_ACTIVITY, KEGG_CYTOKINE_CYTOKINE_RECEPTOR_INTERACTION, WP_PROSTAGLANDIN_SIGNALING, GOMF_SIGNALING_RECEPTOR_REGULATOR_ACTIVITY, WP_OVERVIEW_OF_PROINFLAMMATORY_AND_PROFIBROTIC_MEDIATORS
18	natural killer cell mediated cytotoxicity	2	0.0174899	0.011076	0.734493	0.65153	-16.6657	-16.6657	GOBP_NEGATIVE_REGULATION_OF_MACROPHAGE_CHEMOTAXIS, GOBP_NEGATIVE_REGULATION_OF_MACROPHAGE_MIGRATION
19	m band	1	0.0141931	0.0141931	0.650856	0.650856	NA	NA	GOCC_M_BAND
20	histone binding	1	0.0157649	0.0157649	0.888064	0.888064	NA	NA	GOMF_HISTONE_BINDING
21	aspirin and mirnas	1	0.0158723	0.0158723	0.293245	0.293245	NA	NA	WP_ASPIRIN_AND_MIRNAS
22	hif1a and pparg regulation of glycolysis	1	0.0205559	0.0205559	1	1	NA	NA	WP_NRF2_PATHWAY
23	natural killer cell	35	0.207149	0.0209988	9.23524e-14	5.30841e-15	-409.693	-53.5536	KEGG_ANTIGEN_PROCESSING_AND_PRESENTATION, WP_ALLOGRAFT_REJECTION, GOMF_ANTIGEN_BINDING, GOMF_MHC_PROTEIN_COMPLEX_BINDING, KEGG_GRAFT_VERSUS_HOST_DISEASE, GOBP_ANTIGEN_PROCESSING_AND_PRESENTATION_OF_ENDOGENOUS_PEPTIDE_ANTIGEN_VIA_MHC_CLASS_I_VIA_ER_PATHWAY, GOBP_ANTIGEN_PROCESSING_AND_PRESENTATION_OF_ENDOGENOUS_PEPTIDE_ANTIGEN, GOCC_MHC_CLASS_I_PROTEIN_COMPLEX, GOBP_ANTIGEN_PROCESSING_AND_PRESENTA…
24	nrf2 pathway	6	0.0738792	0.0212131	4.23833e-18	7.06388e-19	-495.43	-179.527	GOCC_FICOLIN_1_RICH_GRANULE_LUMEN, GOCC_FICOLIN_1_RICH_GRANULE, REACTOME_INNATE_IMMUNE_SYSTEM, REACTOME_ADAPTIVE_IMMUNE_SYSTEM, REACTOME_ANTIGEN_PROCESSING_CROSS_PRESENTATION, REACTOME_TCR_SIGNALING
25	antigen processing and presentation	2	0.0247864	0.0247864	0.284813	0.284813	-17.7643	-17.7643	GOMF_LACTATE_DEHYDROGENASE_ACTIVITY, GOMF_L_LACTATE_DEHYDROGENASE_ACTIVITY
26	lactate dehydrogenase activity	2	0.0345921	0.0308278	0.411555	0.388882	-64.4418	-64.4418	GOBP_POSITIVE_REGULATION_OF_AUTOPHAGY_OF_MITOCHONDRION, GOBP_POSITIVE_REGULATION_OF_MITOCHONDRION_ORGANIZATION
27	positive regulation	1	0.0314949	0.0314949	0.213032	0.213032	NA	NA	GOBP_NITRIC_OXIDE_SYNTHASE_BIOSYNTHETIC_PROCESS
28	immune response inhibiting cell surface receptor signaling pathway	1	0.0337247	0.0337247	0.820394	0.820394	NA	NA	GOBP_NEGATIVE_REGULATION_OF_ENDOTHELIAL_CELL_PROLIFERATION
29	mitochondrial protein catabolic process	2	0.0337247	0.0337247	0.0312563	0.0312563	-63.2228	-63.2228	GOBP_POSITIVE_REGULATION_OF_NUCLEOTIDE_BIOSYNTHETIC_PROCESS, GOBP_POSITIVE_REGULATION_OF_ATP_BIOSYNTHETIC_PROCESS
30	mitochondrial electron transport cytochrome c to oxygen	2	0.0342819	0.0342819	0.213043	0.213043	-33.7364	-33.7364	GOBP_IMMUNE_RESPONSE_INHIBITING_SIGNAL_TRANSDUCTION, GOBP_IMMUNE_RESPONSE_INHIBITING_CELL_SURFACE_RECEPTOR_SIGNALING_PATHWAY
31	intramolecular oxidoreductase activity	1	0.0344974	0.0344974	0.629031	0.629031	NA	NA	GOBP_MITOCHONDRIAL_PROTEIN_CATABOLIC_PROCESS
32	ficolin 1 rich granule	1	0.0344974	0.0344974	0.101484	0.101484	NA	NA	GOBP_MITOCHONDRIAL_ELECTRON_TRANSPORT_CYTOCHROME_C_TO_OXYGEN
33	imatinib and chronic myeloid leukemia	2	0.0383466	0.0353448	0.698654	0.620702	-87.2057	-87.2057	GOBP_POSITIVE_REGULATION_OF_ENDOTHELIAL_CELL_APOPTOTIC_PROCESS, GOBP_POSITIVE_REGULATION_OF_EPITHELIAL_CELL_APOPTOTIC_PROCESS
34	peptidyl proline hydroxylation to 4 hydroxy l proline	2	0.038823	0.0364997	0.94084	0.888288	-46.5083	-46.5083	GOMF_INTRAMOLECULAR_OXIDOREDUCTASE_ACTIVITY, GOMF_INTRAMOLECULAR_OXIDOREDUCTASE_ACTIVITY_INTERCONVERTING_ALDOSES_AND_KETOSES
35	positive regulation of mesenchymal cell proliferation	1	0.0371235	0.0371235	1	1	NA	NA	WP_IMATINIB_AND_CHRONIC_MYELOID_LEUKEMIA
36	chemokine c x c motif ligand 2 production	1	0.0395853	0.0395853	0.993513	0.993513	NA	NA	GOBP_PEPTIDYL_PROLINE_HYDROXYLATION_TO_4_HYDROXY_L_PROLINE
37	negative regulation of macrophage	1	0.0407913	0.0407913	0.855021	0.855021	NA	NA	GOBP_POSITIVE_REGULATION_OF_MESENCHYMAL_CELL_PROLIFERATION
38	regulation of anion channel activity	2	0.0447759	0.0412288	0.128784	0.116112	-138.957	-138.957	GOBP_NEGATIVE_REGULATION_OF_LYMPHOCYTE_APOPTOTIC_PROCESS, GOBP_NEGATIVE_REGULATION_OF_LEUKOCYTE_APOPTOTIC_PROCESS
39	mrp pathway	1	0.0417246	0.0417246	0.904072	0.904072	NA	NA	GOBP_REGULATION_OF_ANION_CHANNEL_ACTIVITY
40	cell activation involved immune response	1	0.0426874	0.0426874	0.73163	0.73163	NA	NA	BIOCARTA_MRP_PATHWAY
41	cellular defense response	2	0.04777	0.0457948	0.113642	0.0816134	-51.2944	-51.2944	GOBP_POSITIVE_REGULATION_OF_CHEMOKINE_PRODUCTION, GOBP_CHEMOKINE_C_X_C_MOTIF_LIGAND_2_PRODUCTION
42	response to interferon alpha	1	0.0479992	0.0479992	0.357666	0.357666	NA	NA	GOBP_MAST_CELL_MIGRATION
43	fc receptor complex	1	0.0483036	0.0483036	0.889652	0.889652	NA	NA	GOBP_PLASMINOGEN_ACTIVATION
44	protein binding	1	0.0483658	0.0483658	0.374665	0.374665	NA	NA	GOBP_RESPONSE_TO_FUNGUS

## Sheet: PIC_GSN_dn
subnet	Subnet_Name	Members	Harmonic Mean adj.P.Val.HIV	min adj.P.Val.HIV	Harmonic Mean adj.P.Val.CMV	min adj.P.Val.CMV	STLF.HM	STLF.GM	Member_Gene_Sets
1	translation elongation	41	8.05778e-07	7.43273e-08	1.16937e-42	3.23969e-44	-1957.27	-216.076	REACTOME_EUKARYOTIC_TRANSLATION_ELONGATION, REACTOME_SRP_DEPENDENT_COTRANSLATIONAL_PROTEIN_TARGETING_TO_MEMBRANE, KEGG_RIBOSOME, WP_CYTOPLASMIC_RIBOSOMAL_PROTEINS, GOCC_CYTOSOLIC_RIBOSOME, REACTOME_SELENOAMINO_ACID_METABOLISM, REACTOME_NONSENSE_MEDIATED_DECAY_NMD, REACTOME_RESPONSE_OF_EIF2AK4_GCN2_TO_AMINO_ACID_DEFICIENCY, REACTOME_REGULATION_OF_EXPRESSION_OF_SLITS_AND_ROBOS, REACTOME_CELLULAR_RE…
2	mhc class ii protein complex	26	8.53192e-05	7.67722e-06	0.968015	0.557304	-168.444	-65.3624	GOCC_MHC_CLASS_II_PROTEIN_COMPLEX, GOCC_MHC_PROTEIN_COMPLEX, GOBP_PEPTIDE_ANTIGEN_ASSEMBLY_WITH_MHC_CLASS_II_PROTEIN_COMPLEX, KEGG_CELL_ADHESION_MOLECULES_CAMS, GOBP_ANTIGEN_PROCESSING_AND_PRESENTATION_OF_EXOGENOUS_PEPTIDE_ANTIGEN, GOBP_ANTIGEN_PROCESSING_AND_PRESENTATION_OF_EXOGENOUS_PEPTIDE_ANTIGEN_VIA_MHC_CLASS_II, GOBP_PEPTIDE_ANTIGEN_ASSEMBLY_WITH_MHC_PROTEIN_COMPLEX, GOBP_ANTIGEN_PROCESSING…
3	t cell mediated cytotoxicity	38	0.00178565	0.000177449	0.000276204	7.43557e-06	-1551.97	-156.752	GOBP_T_CELL_MEDIATED_CYTOTOXICITY, GOBP_CELL_CELL_ADHESION, REACTOME_IMMUNOREGULATORY_INTERACTIONS_BETWEEN_A_LYMPHOID_AND_A_NON_LYMPHOID_CELL, GOCC_CELL_SURFACE, GOBP_T_CELL_ACTIVATION, GOBP_IMMUNOGLOBULIN_PRODUCTION_INVOLVED_IN_IMMUNOGLOBULIN_MEDIATED_IMMUNE_RESPONSE, GOBP_POSITIVE_REGULATION_OF_T_CELL_MEDIATED_CYTOTOXICITY, GOBP_POSITIVE_REGULATION_OF_CELL_KILLING, GOBP_REGULATION_OF_T_CELL_MED…
4	t cell selection	5	0.00288012	0.000988063	0.878911	0.616047	-166.784	-72.7995	GOBP_POSITIVE_T_CELL_SELECTION, GOBP_T_CELL_SELECTION, GOBP_POSITIVE_THYMIC_T_CELL_SELECTION, GOBP_NEGATIVE_T_CELL_SELECTION, GOBP_THYMIC_T_CELL_SELECTION
5	pd 1 signaling	6	0.0115884	0.00401207	0.998139	0.988938	-94.0102	-56.3341	REACTOME_PD_1_SIGNALING, BIOCARTA_CSK_PATHWAY, REACTOME_COSTIMULATION_BY_THE_CD28_FAMILY, BIOCARTA_TCRA_PATHWAY, REACTOME_GENERATION_OF_SECOND_MESSENGER_MOLECULES, BIOCARTA_CTLA4_PATHWAY
6	ribosomal small subunit assembly	2	0.00931933	0.00469745	8.8047e-08	4.40235e-08	-86.648	-86.648	GOBP_RIBOSOMAL_SMALL_SUBUNIT_ASSEMBLY, GOBP_RIBOSOME_ASSEMBLY
7	positive regulation of receptor binding	1	0.00564445	0.00564445	0.818601	0.818601	NA	NA	GOBP_POSITIVE_REGULATION_OF_RECEPTOR_BINDING
8	complement cascade	1	0.00656473	0.00656473	0.200631	0.200631	NA	NA	REACTOME_COMPLEMENT_CASCADE
9	t-helper pathway	2	0.0117788	0.00957586	1	1	-67.951	-67.951	BIOCARTA_THELPER_PATHWAY, BIOCARTA_TCYTOTOXIC_PATHWAY
10	clathrin coated endocytic vesicle	3	0.0086515	0.00471208	1	1	-203.893	-174.218	GOCC_ENDOCYTIC_VESICLE_MEMBRANE, GOCC_CLATHRIN_COATED_ENDOCYTIC_VESICLE_MEMBRANE, GOCC_CLATHRIN_COATED_ENDOCYTIC_VESICLE
11	response to aldosterone	1	0.0101214	0.0101214	1	1	NA	NA	GOBP_RESPONSE_TO_ALDOSTERONE
12	initial triggering of complement	1	0.011148	0.011148	0.751392	0.751392	NA	NA	REACTOME_INITIAL_TRIGGERING_OF_COMPLEMENT
13	immunoglobulin complex	1	0.0121283	0.0121283	0.193045	0.193045	NA	NA	GOCC_IMMUNOGLOBULIN_COMPLEX
14	hematopoietic cell lineage	1	0.0121283	0.0121283	0.0200803	0.0200803	NA	NA	KEGG_HEMATOPOIETIC_CELL_LINEAGE
15	phospholipase c activating signaling pathway	2	0.0199171	0.0132495	0.69035	0.639157	-48.6563	-48.6563	GOBP_POSITIVE_REGULATION_OF_CYTOSOLIC_CALCIUM_ION_CONCENTRATION_INVOLVED_IN_PHOSPHOLIPASE_C_ACTIVATING_G_PROTEIN_COUPLED_SIGNALING_PATHWAY, GOBP_POSITIVE_REGULATION_OF_RHO_PROTEIN_SIGNAL_TRANSDUCTION
16	creation of c4 and c2 activators	1	0.0137335	0.0137335	0.54288	0.54288	NA	NA	REACTOME_CREATION_OF_C4_AND_C2_ACTIVATORS
17	mononuclear cell migration	2	0.0159101	0.0141321	0.0614855	0.033251	-313.682	-313.682	GOBP_LYMPHOCYTE_MIGRATION, GOBP_MONONUCLEAR_CELL_MIGRATION
18	response to mineralocorticoid	1	0.0168025	0.0168025	0.684058	0.684058	NA	NA	GOBP_RESPONSE_TO_MINERALOCORTICOID
19	oxidoreductase activity acting nad p h	2	0.0178999	0.0172563	0.621179	0.597779	-198.96	-198.96	GOMF_OXIDOREDUCTASE_ACTIVITY_ACTING_ON_NAD_P_H, GOBP_MITOCHONDRIAL_ELECTRON_TRANSPORT_NADH_TO_UBIQUINONE
20	regulation of receptor binding	1	0.020722	0.020722	0.954311	0.954311	NA	NA	GOBP_REGULATION_OF_RECEPTOR_BINDING
21	s100 protein binding	1	0.0243424	0.0243424	0.035649	0.035649	NA	NA	GOMF_S100_PROTEIN_BINDING
22	t cell receptor binding	1	0.0262576	0.0262576	1	1	NA	NA	GOMF_T_CELL_RECEPTOR_BINDING
23	modulation by mtb of host immune system	1	0.0301922	0.0301922	0.951979	0.951979	NA	NA	REACTOME_MODULATION_BY_MTB_OF_HOST_IMMUNE_SYSTEM
24	tcapoptosis pathway	1	0.0310984	0.0310984	1	1	NA	NA	BIOCARTA_TCAPOPTOSIS_PATHWAY
25	phosphatidylserine 1 acylhydrolase activity	1	0.0317241	0.0317241	1	1	NA	NA	GOMF_PHOSPHATIDYLSERINE_1_ACYLHYDROLASE_ACTIVITY
26	response to elevated platelet cytosolic ca2	1	0.0404608	0.0404608	0.729327	0.729327	NA	NA	REACTOME_RESPONSE_TO_ELEVATED_PLATELET_CYTOSOLIC_CA2
27	humoral immune response	1	0.0476178	0.0476178	0.0318864	0.0318864	NA	NA	GOBP_HUMORAL_IMMUNE_RESPONSE
