# Supplementary material for: CD8+ T cell stemness precedes post-intervention control of HIV viraemia
Source: Nature. 2025 Dec 1;650(8100):196–204. doi: 10.1038/s41586-025-09932-w (PMC12872466; doi:10.1038/s41586-025-09932-w)
Supplement: Supplementary file 5 — Longitudinal differential expression among HIV-specific CD8+ T cells. Longitudinal differentially expressed genes (Supplementary Table 1), surface markers (Supplementary Table 2) and GSNA pathways up (Supplementary Table 3) and down (Supplementary Table 4) in HIV-specific CD8+ T cells from post-intervention versus pre-intervention samples from all participants. [file 41586_2025_9932_MOESM5_ESM.xlsx]

## Sheet: longitudinal_GEX_DE
	gene_ID	p_val	avg_log2FC	pct.1	pct.2	p_val_adj	diffexpressed
ENSG00000197728-RPS26	RPS26	4.43e-36	-0.231499	0.958	0.965	1.61e-31	up in pre
ENSG00000074800-ENO1	ENO1	1.24e-15	-0.500522	0.405	0.459	4.52e-11	up in pre
ENSG00000111640-GAPDH	GAPDH	3.77e-14	-0.268105	0.89	0.902	1.37e-09	up in pre
ENSG00000147403-RPL10	RPL10	1.6e-13	-0.0754619	0.999	0.999	5.83e-09	up in pre
ENSG00000111669-TPI1	TPI1	3.48e-12	-0.421139	0.411	0.458	1.27e-07	up in pre
ENSG00000142541-RPL13A	RPL13A	8.05e-12	-0.0658716	0.998	0.999	2.93e-07	up in pre
ENSG00000166710-B2M	B2M	1.04e-10	0.0551348	1	0.999	3.8e-06	up in post
ENSG00000247095-MIR210HG	MIR210HG	2.58e-10	-0.833117	0.031	0.056	9.37e-06	up in pre
ENSG00000109475-RPL34	RPL34	3.25e-10	-0.0580411	0.999	0.998	1.18e-05	up in pre
ENSG00000122884-P4HA1	P4HA1	5.92e-09	-0.43	0.115	0.152	0.000215366	up in pre
ENSG00000240972-MIF	MIF	8.15e-09	-0.285909	0.681	0.706	0.000296471	up in pre
ENSG00000100376-FAM118A	FAM118A	8.67e-09	-0.483518	0.097	0.132	0.000315262	up in pre
ENSG00000182899-RPL35A	RPL35A	1.35e-08	-0.0684719	0.993	0.995	0.000491908	up in pre
ENSG00000242114-MTFP1	MTFP1	2.68e-08	-0.553158	0.06	0.087	0.000974628	up in pre
ENSG00000167526-RPL13	RPL13	4.45e-08	-0.0524913	0.999	0.998	0.00161773	up in pre
ENSG00000137154-RPS6	RPS6	4.58e-08	-0.0622334	0.992	0.992	0.00166697	up in pre
ENSG00000156508-EEF1A1	EEF1A1	5.35e-08	-0.0526464	0.999	0.999	0.00194731	up in pre
ENSG00000134419-RPS15A	RPS15A	7.26e-08	-0.0550115	0.998	0.999	0.00264044	up in pre
ENSG00000140988-RPS2	RPS2	8.68e-08	-0.0683383	0.989	0.991	0.00315789	up in pre
ENSG00000102144-PGK1	PGK1	8.97e-08	-0.311481	0.358	0.398	0.00326317	up in pre
ENSG00000198034-RPS4X	RPS4X	1.36e-07	-0.0696868	0.985	0.988	0.00494677	up in pre
ENSG00000161970-RPL26	RPL26	2.65e-07	-0.0631659	0.991	0.991	0.00962666	up in pre
ENSG00000142676-RPL11	RPL11	4.54e-07	-0.0543591	0.995	0.997	0.0165203	up in pre
ENSG00000104765-BNIP3L	BNIP3L	4.93e-07	-0.332126	0.204	0.241	0.017916	up in pre
ENSG00000083845-RPS5	RPS5	5.4e-07	-0.0701628	0.945	0.955	0.0196425	up in pre
ENSG00000070081-NUCB2	NUCB2	1.65e-06	0.22407	0.322	0.279	0.0601057	not significant
ENSG00000205809-KLRC2	KLRC2	2.91e-06	0.806457	0.031	0.017	0.105779	not significant
ENSG00000271503-CCL5	CCL5	3.47e-06	0.100504	0.926	0.931	0.126055	not significant
ENSG00000229117-RPL41	RPL41	4.17e-06	-0.0432391	0.999	0.999	0.151841	not significant
ENSG00000177410-ZFAS1	ZFAS1	6.22e-06	-0.147698	0.494	0.527	0.226344	not significant
ENSG00000163600-ICOS	ICOS	7.11e-06	-0.435929	0.046	0.066	0.258552	not significant
ENSG00000135916-ITM2C	ITM2C	7.79e-06	0.400232	0.158	0.129	0.283466	not significant
ENSG00000144713-RPL32	RPL32	8.33e-06	-0.0444483	0.997	0.997	0.303055	not significant
ENSG00000136156-ITM2B	ITM2B	1.16e-05	0.0880844	0.858	0.839	0.420888	not significant
ENSG00000134539-KLRD1	KLRD1	1.5e-05	0.191243	0.359	0.319	0.545006	not significant
ENSG00000108654-DDX5	DDX5	1.56e-05	0.1205	0.788	0.767	0.566895	not significant
ENSG00000261416-AC012645.3	AC012645.3	2.01e-05	0.888515	0.027	0.015	0.729823	not significant
ENSG00000225205-AC078883.1	AC078883.1	2.09e-05	-0.433262	0.058	0.078	0.760909	not significant
ENSG00000173917-HOXB2	HOXB2	2.1e-05	0.494953	0.075	0.055	0.763149	not significant
ENSG00000265972-TXNIP	TXNIP	2.41e-05	-0.228754	0.403	0.433	0.875206	not significant
ENSG00000158985-CDC42SE2	CDC42SE2	2.44e-05	-0.137984	0.509	0.545	0.888856	not significant
ENSG00000112306-RPS12	RPS12	2.48e-05	-0.0378266	0.999	0.999	0.90233	not significant
ENSG00000107874-CUEDC2	CUEDC2	2.74e-05	0.34462	0.111	0.087	0.998389	not significant
ENSG00000241343-RPL36A	RPL36A	2.85e-05	-0.0549375	0.973	0.98	1	not significant
ENSG00000135766-EGLN1	EGLN1	3.47e-05	-0.377008	0.063	0.084	1	not significant
ENSG00000152784-PRDM8	PRDM8	3.56e-05	-0.992613	0.008	0.016	1	not significant
ENSG00000074966-TXK	TXK	4.1e-05	0.999773	0.016	0.007	1	not significant
ENSG00000212907-MT-ND4L	MT-ND4L	4.25e-05	0.0604163	0.966	0.965	1	not significant
ENSG00000124813-RUNX2	RUNX2	6.42e-05	0.649873	0.03	0.018	1	not significant
ENSG00000188846-RPL14	RPL14	6.82e-05	0.0522877	0.984	0.98	1	not significant
ENSG00000178104-PDE4DIP	PDE4DIP	6.84e-05	0.531996	0.047	0.032	1	not significant
ENSG00000067057-PFKP	PFKP	6.97e-05	-0.343442	0.061	0.081	1	not significant
ENSG00000256092-SBNO1-AS1	SBNO1-AS1	7.49e-05	0.583288	0.036	0.023	1	not significant
ENSG00000149273-RPS3	RPS3	7.56e-05	-0.0426272	0.996	0.997	1	not significant
ENSG00000034510-TMSB10	TMSB10	7.64e-05	0.0603387	0.98	0.977	1	not significant
ENSG00000008988-RPS20	RPS20	7.81e-05	-0.0450112	0.982	0.986	1	not significant
ENSG00000176171-BNIP3	BNIP3	8.16e-05	-0.409455	0.122	0.147	1	not significant
ENSG00000204628-RACK1	RACK1	8.53e-05	-0.0601723	0.936	0.945	1	not significant
ENSG00000197958-RPL12	RPL12	8.84e-05	-0.0554182	0.989	0.987	1	not significant
ENSG00000186810-CXCR3	CXCR3	0.000100634	0.255389	0.269	0.239	1	not significant
ENSG00000159445-THEM4	THEM4	0.000115508	0.301521	0.078	0.059	1	not significant
ENSG00000198899-MT-ATP6	MT-ATP6	0.000154354	0.0716394	0.951	0.949	1	not significant
ENSG00000176845-METRNL	METRNL	0.000165492	-0.24496	0.229	0.258	1	not significant
ENSG00000118181-RPS25	RPS25	0.000179045	-0.0442368	0.993	0.995	1	not significant
ENSG00000170345-FOS	FOS	0.000205222	-0.326624	0.11	0.133	1	not significant
ENSG00000071082-RPL31	RPL31	0.000209895	-0.0537347	0.985	0.989	1	not significant
ENSG00000164096-C4orf3	C4orf3	0.000222937	-0.164378	0.377	0.408	1	not significant
ENSG00000213145-CRIP1	CRIP1	0.000227323	0.147169	0.584	0.555	1	not significant
ENSG00000189403-HMGB1	HMGB1	0.000228399	0.0834244	0.879	0.865	1	not significant
ENSG00000276085-CCL3L1	CCL3L1	0.000245269	0.321145	0.087	0.068	1	not significant
ENSG00000169442-CD52	CD52	0.00025445	0.088699	0.872	0.861	1	not significant
ENSG00000206503-HLA-A	HLA-A	0.000271303	0.0557493	0.989	0.983	1	not significant
ENSG00000218510-LINC00339	LINC00339	0.000301261	0.507009	0.053	0.039	1	not significant
ENSG00000213626-LBH	LBH	0.000309364	0.133713	0.39	0.357	1	not significant
ENSG00000147604-RPL7	RPL7	0.000323852	-0.0561086	0.959	0.965	1	not significant
ENSG00000251562-MALAT1	MALAT1	0.000335341	0.0399716	1	1	1	not significant
ENSG00000172116-CD8B	CD8B	0.000341254	0.0687911	0.826	0.796	1	not significant
ENSG00000231500-RPS18	RPS18	0.000348311	-0.0433698	0.995	0.997	1	not significant
ENSG00000137965-IFI44	IFI44	0.000361006	0.344931	0.09	0.071	1	not significant
ENSG00000215068-AC025171.2	AC025171.2	0.000361015	0.708097	0.026	0.016	1	not significant
ENSG00000177954-RPS27	RPS27	0.000370248	-0.0367154	0.999	0.999	1	not significant
ENSG00000145730-PAM	PAM	0.000370833	-0.225392	0.137	0.161	1	not significant
ENSG00000152234-ATP5F1A	ATP5F1A	0.000375493	0.220224	0.267	0.239	1	not significant
ENSG00000112695-COX7A2	COX7A2	0.00038759	0.126755	0.535	0.502	1	not significant
ENSG00000158050-DUSP2	DUSP2	0.00038912	-0.135224	0.352	0.386	1	not significant
ENSG00000187608-ISG15	ISG15	0.000444595	0.30242	0.27	0.243	1	not significant
ENSG00000089327-FXYD5	FXYD5	0.000453733	0.129932	0.6	0.578	1	not significant
ENSG00000187109-NAP1L1	NAP1L1	0.000461323	-0.0940174	0.768	0.789	1	not significant
ENSG00000203778-FAM229B	FAM229B	0.000467886	0.603079	0.029	0.019	1	not significant
ENSG00000173482-PTPRM	PTPRM	0.00046823	-0.669981	0.019	0.029	1	not significant
ENSG00000166441-RPL27A	RPL27A	0.000468423	-0.0482356	0.984	0.985	1	not significant
ENSG00000135506-OS9	OS9	0.000470161	-0.454251	0.066	0.083	1	not significant
ENSG00000227388-AL133410.1	AL133410.1	0.000483804	-1.35198	0.005	0.011	1	not significant
ENSG00000134545-KLRC1	KLRC1	0.000504137	-0.926411	0.008	0.016	1	not significant
ENSG00000111775-COX6A1	COX6A1	0.000507339	0.134616	0.54	0.513	1	not significant
ENSG00000167996-FTH1	FTH1	0.000515225	-0.0311373	0.908	0.902	1	not significant
ENSG00000105755-ETHE1	ETHE1	0.000570965	0.330011	0.12	0.099	1	not significant
ENSG00000142669-SH3BGRL3	SH3BGRL3	0.000586056	0.0576838	0.957	0.954	1	not significant
ENSG00000176225-RTTN	RTTN	0.000598137	-0.441111	0.023	0.034	1	not significant
ENSG00000099800-TIMM13	TIMM13	0.000604044	0.31384	0.096	0.078	1	not significant
ENSG00000148488-ST8SIA6	ST8SIA6	0.000687287	-0.377818	0.047	0.061	1	not significant
ENSG00000164597-COG5	COG5	0.000688618	-0.192092	0.097	0.118	1	not significant
ENSG00000157985-AGAP1	AGAP1	0.000724936	-0.687275	0.023	0.033	1	not significant
ENSG00000070756-PABPC1	PABPC1	0.000743014	-0.135304	0.587	0.612	1	not significant
ENSG00000284634-AC092821.3	AC092821.3	0.000763391	0.170195	0.185	0.16	1	not significant
ENSG00000119013-NDUFB3	NDUFB3	0.000792972	0.188618	0.221	0.195	1	not significant
ENSG00000023734-STRAP	STRAP	0.000808196	0.227891	0.114	0.094	1	not significant
ENSG00000109107-ALDOC	ALDOC	0.000818085	-0.537889	0.031	0.044	1	not significant
ENSG00000143515-ATP8B2	ATP8B2	0.000884679	0.424817	0.048	0.035	1	not significant
ENSG00000167863-ATP5PD	ATP5PD	0.000923414	0.137119	0.393	0.362	1	not significant
ENSG00000166337-TAF10	TAF10	0.000956694	0.129983	0.379	0.35	1	not significant
ENSG00000100316-RPL3	RPL3	0.000957303	-0.0502448	0.955	0.961	1	not significant
ENSG00000213676-ATF6B	ATF6B	0.00095781	0.430642	0.079	0.063	1	not significant
ENSG00000172757-CFL1	CFL1	0.00100202	0.0692165	0.778	0.758	1	not significant
ENSG00000101608-MYL12A	MYL12A	0.00101855	0.137594	0.555	0.53	1	not significant
ENSG00000198804-MT-CO1	MT-CO1	0.00103542	0.036576	0.993	0.993	1	not significant
ENSG00000217128-FNIP1	FNIP1	0.00103971	-0.412463	0.068	0.084	1	not significant
ENSG00000178980-SELENOW	SELENOW	0.00107993	0.175992	0.344	0.317	1	not significant
ENSG00000037474-NSUN2	NSUN2	0.00109622	0.349818	0.055	0.041	1	not significant
ENSG00000172893-DHCR7	DHCR7	0.00109772	-1.20905	0.004	0.01	1	not significant
ENSG00000124074-ENKD1	ENKD1	0.00111282	0.82791	0.017	0.01	1	not significant
ENSG00000196510-ANAPC7	ANAPC7	0.00111995	-0.398302	0.036	0.049	1	not significant
ENSG00000063176-SPHK2	SPHK2	0.00114744	-0.710745	0.014	0.022	1	not significant
ENSG00000124172-ATP5F1E	ATP5F1E	0.00117479	0.0737942	0.874	0.852	1	not significant
ENSG00000169554-ZEB2	ZEB2	0.0012342	-0.118991	0.362	0.393	1	not significant
ENSG00000145247-OCIAD2	OCIAD2	0.00127523	0.195787	0.301	0.277	1	not significant
ENSG00000171858-RPS21	RPS21	0.0013258	-0.0331608	0.99	0.993	1	not significant
ENSG00000270055-AC127502.2	AC127502.2	0.00141508	-0.520579	0.013	0.021	1	not significant
ENSG00000179144-GIMAP7	GIMAP7	0.00143944	0.0883706	0.73	0.715	1	not significant
ENSG00000131171-SH3BGRL	SH3BGRL	0.00144079	0.126533	0.339	0.31	1	not significant
ENSG00000136866-ZFP37	ZFP37	0.00145652	0.818104	0.016	0.009	1	not significant
ENSG00000214401-KANSL1-AS1	KANSL1-AS1	0.00146016	-0.344674	0.07	0.086	1	not significant
ENSG00000240038-AMY2B	AMY2B	0.00146555	0.680366	0.022	0.014	1	not significant
ENSG00000106415-GLCCI1	GLCCI1	0.00147367	0.292747	0.161	0.14	1	not significant
ENSG00000134333-LDHA	LDHA	0.00158414	-0.084978	0.584	0.607	1	not significant
ENSG00000166582-CENPV	CENPV	0.0015847	0.430731	0.03	0.021	1	not significant
ENSG00000184640-SEPTIN9	SEPTIN9	0.00158491	0.162552	0.237	0.212	1	not significant
ENSG00000151150-ANK3	ANK3	0.00159688	-0.223202	0.117	0.137	1	not significant
ENSG00000143889-HNRNPLL	HNRNPLL	0.00163166	-0.224078	0.092	0.111	1	not significant
ENSG00000152256-PDK1	PDK1	0.00163334	-0.303333	0.046	0.06	1	not significant
ENSG00000286162-AL162253.2	AL162253.2	0.00169571	0.563655	0.027	0.018	1	not significant
ENSG00000095794-CREM	CREM	0.0017261	-0.226138	0.172	0.194	1	not significant
ENSG00000230513-THAP7-AS1	THAP7-AS1	0.00180551	0.535418	0.017	0.01	1	not significant
ENSG00000125534-PPDPF	PPDPF	0.00184114	0.087668	0.669	0.648	1	not significant
ENSG00000139291-TMEM19	TMEM19	0.00185455	0.556102	0.027	0.018	1	not significant
ENSG00000127184-COX7C	COX7C	0.00186431	0.0542926	0.819	0.805	1	not significant
ENSG00000172005-MAL	MAL	0.00189478	0.517884	0.024	0.016	1	not significant
ENSG00000149925-ALDOA	ALDOA	0.0019109	-0.189986	0.29	0.313	1	not significant
ENSG00000167491-GATAD2A	GATAD2A	0.00191625	0.325685	0.066	0.052	1	not significant
ENSG00000140262-TCF12	TCF12	0.00196016	0.226204	0.17	0.149	1	not significant
ENSG00000170315-UBB	UBB	0.00203886	0.0914148	0.596	0.569	1	not significant
ENSG00000134193-REG4	REG4	0.00204335	0.951051	0.013	0.007	1	not significant
ENSG00000213654-GPSM3	GPSM3	0.00207401	0.156222	0.369	0.345	1	not significant
ENSG00000144791-LIMD1	LIMD1	0.00218669	-0.464523	0.015	0.023	1	not significant
ENSG00000163682-RPL9	RPL9	0.00219399	-0.0426584	0.98	0.982	1	not significant
ENSG00000127989-MTERF1	MTERF1	0.0022558	0.372117	0.059	0.046	1	not significant
ENSG00000145734-BDP1	BDP1	0.0022804	0.174379	0.267	0.242	1	not significant
ENSG00000272256-AC044849.1	AC044849.1	0.00230197	-0.237167	0.118	0.137	1	not significant
ENSG00000110934-BIN2	BIN2	0.00231429	0.2102	0.212	0.189	1	not significant
ENSG00000055332-EIF2AK2	EIF2AK2	0.00234498	0.259868	0.155	0.135	1	not significant
ENSG00000168137-SETD5	SETD5	0.0024078	0.271293	0.108	0.091	1	not significant
ENSG00000104365-IKBKB	IKBKB	0.00241769	-0.255321	0.034	0.046	1	not significant
ENSG00000130255-RPL36	RPL36	0.00244456	-0.0380664	0.974	0.979	1	not significant
ENSG00000242880-AC026341.1	AC026341.1	0.00246796	0.523397	0.053	0.041	1	not significant
ENSG00000171530-TBCA	TBCA	0.00256435	0.127128	0.434	0.409	1	not significant
ENSG00000089009-RPL6	RPL6	0.00256582	-0.0354704	0.985	0.985	1	not significant
ENSG00000109536-FRG1	FRG1	0.0025947	0.129382	0.228	0.202	1	not significant
ENSG00000166340-TPP1	TPP1	0.00260212	-0.236307	0.059	0.074	1	not significant
ENSG00000165997-ARL5B	ARL5B	0.00267801	0.660308	0.02	0.012	1	not significant
ENSG00000272092-AC087623.2	AC087623.2	0.00273428	1.23459	0.011	0.006	1	not significant
ENSG00000171448-ZBTB26	ZBTB26	0.00274334	-0.751292	0.005	0.01	1	not significant
ENSG00000111537-IFNG	IFNG	0.00275739	-0.326897	0.019	0.028	1	not significant
ENSG00000140105-WARS	WARS	0.00275762	0.483063	0.023	0.015	1	not significant
ENSG00000105372-RPS19	RPS19	0.00275791	-0.031256	0.998	0.999	1	not significant
ENSG00000241490-AC093010.2	AC093010.2	0.0027623	-0.304444	0.063	0.078	1	not significant
ENSG00000203711-C6orf99	C6orf99	0.00278577	0.895572	0.011	0.006	1	not significant
ENSG00000052126-PLEKHA5	PLEKHA5	0.00282453	0.368968	0.051	0.039	1	not significant
ENSG00000109971-HSPA8	HSPA8	0.00289835	0.119752	0.479	0.46	1	not significant
ENSG00000234741-GAS5	GAS5	0.00300044	-0.0856006	0.644	0.664	1	not significant
ENSG00000164086-DUSP7	DUSP7	0.0030619	-0.969952	0.006	0.011	1	not significant
ENSG00000173276-ZBTB21	ZBTB21	0.00307364	-0.673403	0.017	0.025	1	not significant
ENSG00000185745-IFIT1	IFIT1	0.00314304	0.381838	0.032	0.023	1	not significant
ENSG00000074695-LMAN1	LMAN1	0.00315794	0.196382	0.16	0.14	1	not significant
ENSG00000132953-XPO4	XPO4	0.00325967	0.330544	0.092	0.076	1	not significant
ENSG00000173264-GPR137	GPR137	0.0032956	-0.570717	0.015	0.023	1	not significant
ENSG00000256128-LINC00944	LINC00944	0.00338587	0.481874	0.035	0.025	1	not significant
ENSG00000085563-ABCB1	ABCB1	0.0034776	0.476551	0.044	0.033	1	not significant
ENSG00000203875-SNHG5	SNHG5	0.0035285	0.125147	0.491	0.468	1	not significant
ENSG00000118689-FOXO3	FOXO3	0.00354837	0.373337	0.042	0.031	1	not significant
ENSG00000025796-SEC63	SEC63	0.00361425	-0.239347	0.1	0.117	1	not significant
ENSG00000167286-CD3D	CD3D	0.00364314	0.0779316	0.793	0.776	1	not significant
ENSG00000214922-HLA-F-AS1	HLA-F-AS1	0.00372115	0.521776	0.036	0.026	1	not significant
ENSG00000175416-CLTB	CLTB	0.00384423	0.23141	0.153	0.134	1	not significant
ENSG00000179344-HLA-DQB1	HLA-DQB1	0.00412609	-0.395695	0.052	0.065	1	not significant
ENSG00000196787-HIST1H2AG	HIST1H2AG	0.00415967	0.370502	0.048	0.037	1	not significant
ENSG00000116288-PARK7	PARK7	0.00421546	0.141927	0.369	0.344	1	not significant
ENSG00000091317-CMTM6	CMTM6	0.00422394	0.391202	0.079	0.065	1	not significant
ENSG00000152601-MBNL1	MBNL1	0.00429375	0.0889737	0.59	0.563	1	not significant
ENSG00000145741-BTF3	BTF3	0.0042942	0.0737344	0.771	0.752	1	not significant
ENSG00000139187-KLRG1	KLRG1	0.00435501	-0.15309	0.261	0.284	1	not significant
ENSG00000153786-ZDHHC7	ZDHHC7	0.00438677	0.441105	0.05	0.039	1	not significant
ENSG00000092841-MYL6	MYL6	0.0044033	0.0655532	0.831	0.821	1	not significant
ENSG00000082068-WDR70	WDR70	0.00453326	0.185662	0.14	0.121	1	not significant
ENSG00000087074-PPP1R15A	PPP1R15A	0.00454265	-0.327926	0.066	0.08	1	not significant
ENSG00000259577-CERNA1	CERNA1	0.00455088	0.89079	0.013	0.008	1	not significant
ENSG00000198712-MT-CO2	MT-CO2	0.0045887	0.0327924	0.998	0.998	1	not significant
ENSG00000128534-LSM8	LSM8	0.00462384	0.103283	0.268	0.243	1	not significant
ENSG00000101361-NOP56	NOP56	0.00465832	0.277725	0.127	0.11	1	not significant
ENSG00000067225-PKM	PKM	0.00466587	-0.239017	0.148	0.166	1	not significant
ENSG00000184154-LRTOMT	LRTOMT	0.00468994	-0.816264	0.007	0.012	1	not significant
ENSG00000155744-FAM126B	FAM126B	0.00469857	-0.243818	0.05	0.063	1	not significant
ENSG00000173406-DAB1	DAB1	0.00475262	0.528085	0.016	0.01	1	not significant
ENSG00000104408-EIF3E	EIF3E	0.00477161	-0.111606	0.395	0.417	1	not significant
ENSG00000117091-CD48	CD48	0.00479209	-0.0931638	0.637	0.657	1	not significant
ENSG00000160654-CD3G	CD3G	0.00479506	0.0827141	0.576	0.557	1	not significant
ENSG00000162620-LRRIQ3	LRRIQ3	0.00486288	-0.795414	0.005	0.01	1	not significant
ENSG00000067048-DDX3Y	DDX3Y	0.00489011	-0.187411	0.138	0.156	1	not significant
ENSG00000170502-NUDT9	NUDT9	0.00489216	0.489613	0.042	0.032	1	not significant
ENSG00000155189-AGPAT5	AGPAT5	0.00491427	-0.373163	0.034	0.044	1	not significant
ENSG00000120029-ARMH3	ARMH3	0.00505319	0.413375	0.048	0.037	1	not significant
ENSG00000155368-DBI	DBI	0.0050601	0.0953301	0.352	0.326	1	not significant
ENSG00000148824-MTG1	MTG1	0.00512277	0.260636	0.102	0.087	1	not significant
ENSG00000149923-PPP4C	PPP4C	0.00514366	0.14371	0.219	0.198	1	not significant
ENSG00000134184-GSTM1	GSTM1	0.0051468	0.287901	0.069	0.056	1	not significant
ENSG00000069956-MAPK6	MAPK6	0.00518227	-0.456028	0.034	0.045	1	not significant
ENSG00000198624-CCDC69	CCDC69	0.00533355	0.203716	0.13	0.113	1	not significant
ENSG00000145675-PIK3R1	PIK3R1	0.00538348	-0.117158	0.49	0.51	1	not significant
ENSG00000128016-ZFP36	ZFP36	0.00544454	-0.135843	0.23	0.253	1	not significant
ENSG00000177830-CHID1	CHID1	0.00544904	0.531617	0.034	0.025	1	not significant
ENSG00000197694-SPTAN1	SPTAN1	0.00555921	0.288522	0.139	0.121	1	not significant
ENSG00000198001-IRAK4	IRAK4	0.00565295	0.278094	0.114	0.098	1	not significant
ENSG00000178057-NDUFAF3	NDUFAF3	0.00566144	0.133471	0.197	0.176	1	not significant
ENSG00000160991-ORAI2	ORAI2	0.00566776	-0.518167	0.022	0.03	1	not significant
ENSG00000173511-VEGFB	VEGFB	0.00569682	-0.248668	0.125	0.142	1	not significant
ENSG00000101220-C20orf27	C20orf27	0.00586374	0.341066	0.047	0.036	1	not significant
ENSG00000174748-RPL15	RPL15	0.00599874	-0.0340874	0.955	0.964	1	not significant
ENSG00000160691-SHC1	SHC1	0.00602734	-0.614564	0.019	0.027	1	not significant
ENSG00000170653-ATF7	ATF7	0.00609052	-0.344668	0.041	0.052	1	not significant
ENSG00000170949-ZNF160	ZNF160	0.00611389	-0.325506	0.088	0.103	1	not significant
ENSG00000140264-SERF2	SERF2	0.00611531	0.0596497	0.868	0.863	1	not significant
ENSG00000138621-PPCDC	PPCDC	0.00614677	0.664716	0.028	0.02	1	not significant
ENSG00000166323-C11orf65	C11orf65	0.00617678	0.700881	0.013	0.007	1	not significant
ENSG00000152219-ARL14EP	ARL14EP	0.00618877	0.227458	0.127	0.11	1	not significant
ENSG00000164346-NSA2	NSA2	0.00630066	-0.100198	0.483	0.505	1	not significant
ENSG00000143669-LYST	LYST	0.00632116	-0.0798286	0.463	0.49	1	not significant
ENSG00000113758-DBN1	DBN1	0.0063259	0.395552	0.032	0.023	1	not significant
ENSG00000167004-PDIA3	PDIA3	0.00636674	0.111421	0.333	0.308	1	not significant
ENSG00000114054-PCCB	PCCB	0.00645953	-0.51036	0.024	0.032	1	not significant
ENSG00000186517-ARHGAP30	ARHGAP30	0.00648749	0.207746	0.104	0.089	1	not significant
ENSG00000127311-HELB	HELB	0.00653855	0.256267	0.076	0.062	1	not significant
ENSG00000089597-GANAB	GANAB	0.0065596	0.372356	0.033	0.024	1	not significant
ENSG00000129465-RIPK3	RIPK3	0.00666981	-0.549231	0.015	0.022	1	not significant
ENSG00000059804-SLC2A3	SLC2A3	0.0067177	-0.173888	0.128	0.147	1	not significant
ENSG00000136250-AOAH	AOAH	0.00672835	-0.0931869	0.535	0.558	1	not significant
ENSG00000267855-NDUFA7	NDUFA7	0.00673089	0.205472	0.201	0.181	1	not significant
ENSG00000185736-ADARB2	ADARB2	0.00673718	-0.630037	0.016	0.023	1	not significant
ENSG00000174444-RPL4	RPL4	0.00673866	-0.0524178	0.85	0.854	1	not significant
ENSG00000160094-ZNF362	ZNF362	0.0067553	0.730781	0.013	0.007	1	not significant
ENSG00000258733-LINC02328	LINC02328	0.00679452	0.351934	0.058	0.046	1	not significant
ENSG00000124198-ARFGEF2	ARFGEF2	0.00693266	-0.288911	0.042	0.053	1	not significant
ENSG00000117602-RCAN3	RCAN3	0.00693622	0.243289	0.069	0.056	1	not significant
ENSG00000103490-PYCARD	PYCARD	0.00696686	0.181189	0.166	0.147	1	not significant
ENSG00000163875-MEAF6	MEAF6	0.00715256	0.169422	0.24	0.219	1	not significant
ENSG00000138760-SCARB2	SCARB2	0.00715699	0.660525	0.023	0.016	1	not significant
ENSG00000101745-ANKRD12	ANKRD12	0.00717153	-0.0866419	0.562	0.582	1	not significant
ENSG00000114023-FAM162A	FAM162A	0.00722051	-0.228406	0.205	0.224	1	not significant
ENSG00000165650-PDZD8	PDZD8	0.00727665	0.444618	0.047	0.037	1	not significant
ENSG00000166189-HPS6	HPS6	0.00730355	0.74916	0.012	0.007	1	not significant
ENSG00000188404-SELL	SELL	0.007391	0.18624	0.139	0.122	1	not significant
ENSG00000185608-MRPL40	MRPL40	0.00742484	0.364959	0.076	0.063	1	not significant
ENSG00000155545-MIER3	MIER3	0.00744669	-0.544125	0.022	0.03	1	not significant
ENSG00000115268-RPS15	RPS15	0.00752218	-0.0357459	0.989	0.99	1	not significant
ENSG00000167325-RRM1	RRM1	0.00776599	0.545787	0.039	0.03	1	not significant
ENSG00000205810-KLRC3	KLRC3	0.00777177	0.665977	0.014	0.008	1	not significant
ENSG00000131591-C1orf159	C1orf159	0.00779851	-0.931079	0.008	0.013	1	not significant
ENSG00000198931-APRT	APRT	0.00780169	0.119103	0.393	0.37	1	not significant
ENSG00000162739-SLAMF6	SLAMF6	0.00785425	0.116136	0.194	0.173	1	not significant
ENSG00000155970-MICU3	MICU3	0.00810452	-0.702779	0.01	0.016	1	not significant
ENSG00000160255-ITGB2	ITGB2	0.00811636	-0.176814	0.148	0.166	1	not significant
ENSG00000119514-GALNT12	GALNT12	0.00814049	0.992236	0.01	0.006	1	not significant
ENSG00000054523-KIF1B	KIF1B	0.00824072	0.359338	0.034	0.025	1	not significant
ENSG00000164674-SYTL3	SYTL3	0.00824647	-0.199194	0.129	0.145	1	not significant
ENSG00000102882-MAPK3	MAPK3	0.00832235	-0.508824	0.018	0.025	1	not significant
ENSG00000100307-CBX7	CBX7	0.00835728	-0.448927	0.03	0.039	1	not significant
ENSG00000149311-ATM	ATM	0.00836901	0.111435	0.349	0.324	1	not significant
ENSG00000156482-RPL30	RPL30	0.00842629	-0.0283996	0.998	0.999	1	not significant
ENSG00000136807-CDK9	CDK9	0.00842759	-0.255116	0.048	0.059	1	not significant
ENSG00000091138-SLC26A3	SLC26A3	0.00850252	-0.265106	0.042	0.053	1	not significant
ENSG00000139684-ESD	ESD	0.00860643	0.231459	0.16	0.143	1	not significant
ENSG00000185361-TNFAIP8L1	TNFAIP8L1	0.00862249	-0.527031	0.007	0.012	1	not significant
ENSG00000183283-DAZAP2	DAZAP2	0.00864488	0.119622	0.448	0.43	1	not significant
ENSG00000260032-NORAD	NORAD	0.00868892	0.238853	0.132	0.116	1	not significant
ENSG00000204856-FAM216A	FAM216A	0.00873002	-0.213868	0.039	0.05	1	not significant
ENSG00000049245-VAMP3	VAMP3	0.00874876	0.283849	0.057	0.046	1	not significant
ENSG00000167700-MFSD3	MFSD3	0.00881463	0.759758	0.017	0.011	1	not significant
ENSG00000134321-RSAD2	RSAD2	0.00883362	0.54881	0.027	0.019	1	not significant
ENSG00000104490-NCALD	NCALD	0.00886734	0.346911	0.058	0.047	1	not significant
ENSG00000197808-ZNF461	ZNF461	0.00887223	0.666748	0.015	0.01	1	not significant
ENSG00000080822-CLDND1	CLDND1	0.00900093	0.0756008	0.458	0.431	1	not significant
ENSG00000146285-SCML4	SCML4	0.00901067	0.264088	0.125	0.11	1	not significant
ENSG00000168653-NDUFS5	NDUFS5	0.00908029	0.0894386	0.497	0.474	1	not significant
ENSG00000158710-TAGLN2	TAGLN2	0.00908788	-0.0849757	0.492	0.515	1	not significant
ENSG00000257727-CNPY2	CNPY2	0.00915485	0.115411	0.22	0.199	1	not significant
ENSG00000008283-CYB561	CYB561	0.00918999	-0.484712	0.013	0.019	1	not significant
ENSG00000180530-NRIP1	NRIP1	0.00919422	0.527987	0.027	0.02	1	not significant
ENSG00000118680-MYL12B	MYL12B	0.00923139	0.0631919	0.75	0.737	1	not significant
ENSG00000164187-LMBRD2	LMBRD2	0.00925201	0.535614	0.039	0.03	1	not significant
ENSG00000114391-RPL24	RPL24	0.00926458	-0.0421278	0.945	0.957	1	not significant
ENSG00000185345-PRKN	PRKN	0.00927945	0.498168	0.026	0.018	1	not significant
ENSG00000142937-RPS8	RPS8	0.00928347	-0.025968	0.997	0.998	1	not significant
ENSG00000120915-EPHX2	EPHX2	0.00930957	0.677808	0.01	0.006	1	not significant
ENSG00000214106-PAXIP1-AS2	PAXIP1-AS2	0.009393	0.391524	0.049	0.039	1	not significant
ENSG00000288016-AL162493.1	AL162493.1	0.00941769	-0.763346	0.005	0.01	1	not significant
ENSG00000130856-ZNF236	ZNF236	0.009503	-0.355431	0.036	0.046	1	not significant
ENSG00000163125-RPRD2	RPRD2	0.00970298	-0.235746	0.096	0.111	1	not significant
ENSG00000105699-LSR	LSR	0.00972194	0.319686	0.027	0.019	1	not significant
ENSG00000287989-AL450352.1	AL450352.1	0.00989649	-0.548984	0.015	0.022	1	not significant
ENSG00000133794-ARNTL	ARNTL	0.00989919	0.11629	0.117	0.101	1	not significant
ENSG00000136997-MYC	MYC	0.00990889	0.388506	0.019	0.013	1	not significant
ENSG00000100567-PSMA3	PSMA3	0.00992135	0.133844	0.201	0.181	1	not significant
ENSG00000177426-TGIF1	TGIF1	0.00994508	-0.179636	0.096	0.111	1	not significant
ENSG00000139436-GIT2	GIT2	0.00998447	0.200599	0.109	0.094	1	not significant
ENSG00000125812-GZF1	GZF1	0.010043	-0.788819	0.009	0.014	1	not significant
ENSG00000161179-YDJC	YDJC	0.0102089	0.180625	0.07	0.058	1	not significant
ENSG00000183918-SH2D1A	SH2D1A	0.0102349	-0.0911036	0.387	0.413	1	not significant
ENSG00000027075-PRKCH	PRKCH	0.01028	-0.0818732	0.399	0.422	1	not significant
ENSG00000171522-PTGER4	PTGER4	0.0103683	-0.296866	0.064	0.076	1	not significant
ENSG00000097007-ABL1	ABL1	0.0103882	0.420744	0.036	0.027	1	not significant
ENSG00000137309-HMGA1	HMGA1	0.0104477	0.292606	0.081	0.068	1	not significant
ENSG00000248367-AC008610.1	AC008610.1	0.0104864	0.592538	0.012	0.007	1	not significant
ENSG00000162894-FCMR	FCMR	0.0105073	0.144898	0.184	0.165	1	not significant
ENSG00000132475-H3F3B	H3F3B	0.0105546	0.0580179	0.746	0.735	1	not significant
ENSG00000132434-LANCL2	LANCL2	0.0105602	0.624205	0.022	0.015	1	not significant
ENSG00000105254-TBCB	TBCB	0.0105909	0.142374	0.255	0.235	1	not significant
ENSG00000148303-RPL7A	RPL7A	0.0107402	-0.0308568	0.983	0.985	1	not significant
ENSG00000174842-GLMN	GLMN	0.0107458	0.278454	0.094	0.08	1	not significant
ENSG00000163848-ZNF148	ZNF148	0.0107602	-0.151871	0.175	0.194	1	not significant
ENSG00000178163-ZNF518B	ZNF518B	0.0108235	0.345294	0.043	0.034	1	not significant
ENSG00000182481-KPNA2	KPNA2	0.0109075	-0.470865	0.025	0.033	1	not significant
ENSG00000153767-GTF2E1	GTF2E1	0.0109652	0.624079	0.025	0.018	1	not significant
ENSG00000198918-RPL39	RPL39	0.0109801	-0.0332196	0.997	0.997	1	not significant
ENSG00000136003-ISCU	ISCU	0.0110279	0.105805	0.45	0.428	1	not significant
ENSG00000211666-IGLV2-14	IGLV2-14	0.0110396	-0.261252	0.078	0.092	1	not significant
ENSG00000273759-AL117379.1	AL117379.1	0.0110497	-0.694512	0.007	0.012	1	not significant
ENSG00000260302-AP005482.1	AP005482.1	0.0110813	0.465694	0.04	0.031	1	not significant
ENSG00000119636-BBOF1	BBOF1	0.0110988	-0.448278	0.013	0.019	1	not significant
ENSG00000103202-NME4	NME4	0.0111708	0.262304	0.049	0.039	1	not significant
ENSG00000087086-FTL	FTL	0.0113096	-0.0626676	0.87	0.886	1	not significant
ENSG00000100575-TIMM9	TIMM9	0.0113911	0.265554	0.079	0.066	1	not significant
ENSG00000142544-CTU1	CTU1	0.0113935	0.249976	0.054	0.044	1	not significant
ENSG00000162415-ZSWIM5	ZSWIM5	0.0114434	0.522937	0.023	0.017	1	not significant
ENSG00000168256-NKIRAS2	NKIRAS2	0.0115532	0.486125	0.023	0.017	1	not significant
ENSG00000103811-CTSH	CTSH	0.0116106	0.702879	0.015	0.01	1	not significant
ENSG00000145425-RPS3A	RPS3A	0.0116557	-0.0211828	0.996	0.998	1	not significant
ENSG00000136888-ATP6V1G1	ATP6V1G1	0.0117419	0.0630201	0.486	0.461	1	not significant
ENSG00000136682-CBWD2	CBWD2	0.0117955	-0.319207	0.062	0.074	1	not significant
ENSG00000121481-RNF2	RNF2	0.0119079	0.386329	0.04	0.031	1	not significant
ENSG00000165030-NFIL3	NFIL3	0.0120038	-0.767085	0.006	0.011	1	not significant
ENSG00000152484-USP12	USP12	0.0120176	-0.317693	0.066	0.078	1	not significant
ENSG00000116473-RAP1A	RAP1A	0.012047	-0.10766	0.34	0.361	1	not significant
ENSG00000247596-TWF2	TWF2	0.0120497	0.216586	0.148	0.131	1	not significant
ENSG00000187118-CMC1	CMC1	0.0121314	-0.10987	0.711	0.724	1	not significant
ENSG00000133460-SLC2A11	SLC2A11	0.0122312	0.618369	0.02	0.013	1	not significant
ENSG00000101290-CDS2	CDS2	0.0122679	0.423652	0.066	0.055	1	not significant
ENSG00000135587-SMPD2	SMPD2	0.0122971	0.806606	0.012	0.007	1	not significant
ENSG00000224578-HNRNPA1P48	HNRNPA1P48	0.0124457	-0.554178	0.014	0.02	1	not significant
ENSG00000197409-HIST1H3D	HIST1H3D	0.0124899	-0.297662	0.061	0.073	1	not significant
ENSG00000126012-KDM5C	KDM5C	0.0125176	0.471836	0.035	0.027	1	not significant
ENSG00000227039-ITGB2-AS1	ITGB2-AS1	0.0125475	-0.383348	0.034	0.043	1	not significant
ENSG00000106003-LFNG	LFNG	0.0126254	0.50113	0.02	0.014	1	not significant
ENSG00000137876-RSL24D1	RSL24D1	0.0126485	-0.114598	0.235	0.257	1	not significant
ENSG00000233016-SNHG7	SNHG7	0.0126977	-0.204783	0.186	0.203	1	not significant
ENSG00000064115-TM7SF3	TM7SF3	0.0127157	0.534921	0.048	0.038	1	not significant
ENSG00000123643-SLC36A1	SLC36A1	0.0127446	0.464814	0.012	0.007	1	not significant
ENSG00000113088-GZMK	GZMK	0.0128453	0.162651	0.292	0.272	1	not significant
ENSG00000092820-EZR	EZR	0.0128742	-0.0976924	0.428	0.451	1	not significant
ENSG00000143740-SNAP47	SNAP47	0.0129695	0.26715	0.036	0.027	1	not significant
ENSG00000141994-DUS3L	DUS3L	0.012993	-0.617304	0.013	0.019	1	not significant
ENSG00000117174-ZNHIT6	ZNHIT6	0.0130356	0.147943	0.053	0.042	1	not significant
ENSG00000141127-PRPSAP2	PRPSAP2	0.0130959	0.211654	0.077	0.064	1	not significant
ENSG00000023287-RB1CC1	RB1CC1	0.0131705	-0.108705	0.139	0.157	1	not significant
ENSG00000173812-EIF1	EIF1	0.0132844	-0.0440955	0.878	0.878	1	not significant
ENSG00000197056-ZMYM1	ZMYM1	0.0134201	0.412833	0.044	0.035	1	not significant
ENSG00000166347-CYB5A	CYB5A	0.0134864	0.368436	0.065	0.054	1	not significant
ENSG00000136942-RPL35	RPL35	0.0134897	-0.035778	0.964	0.967	1	not significant
ENSG00000226659-AC021028.1	AC021028.1	0.0135608	0.43747	0.011	0.007	1	not significant
ENSG00000080345-RIF1	RIF1	0.013563	-0.214247	0.102	0.116	1	not significant
ENSG00000198417-MT1F	MT1F	0.0135892	0.155217	0.117	0.102	1	not significant
ENSG00000167637-ZNF283	ZNF283	0.0136032	0.465963	0.016	0.01	1	not significant
ENSG00000004059-ARF5	ARF5	0.0136279	0.12683	0.275	0.254	1	not significant
ENSG00000104904-OAZ1	OAZ1	0.0136374	0.0583059	0.867	0.858	1	not significant
ENSG00000198837-DENND4B	DENND4B	0.0136521	-0.456343	0.02	0.027	1	not significant
ENSG00000111361-EIF2B1	EIF2B1	0.0136738	-0.349735	0.043	0.053	1	not significant
ENSG00000147475-ERLIN2	ERLIN2	0.0136944	0.210142	0.022	0.016	1	not significant
ENSG00000090316-MAEA	MAEA	0.0137229	-0.288851	0.052	0.063	1	not significant
ENSG00000237541-HLA-DQA2	HLA-DQA2	0.0137318	-0.272142	0.044	0.054	1	not significant
ENSG00000012232-EXTL3	EXTL3	0.0137766	-0.797603	0.007	0.011	1	not significant
ENSG00000166233-ARIH1	ARIH1	0.0138128	-0.205729	0.13	0.145	1	not significant
ENSG00000204439-C6orf47	C6orf47	0.0139592	0.656375	0.02	0.014	1	not significant
ENSG00000132541-RIDA	RIDA	0.0139621	-0.249023	0.029	0.037	1	not significant
ENSG00000111530-CAND1	CAND1	0.0141298	0.200568	0.1	0.086	1	not significant
ENSG00000171492-LRRC8D	LRRC8D	0.0141596	0.500637	0.04	0.031	1	not significant
ENSG00000005379-TSPOAP1	TSPOAP1	0.0142003	-0.450734	0.015	0.022	1	not significant
ENSG00000284052-AC006460.2	AC006460.2	0.014228	-0.864882	0.009	0.014	1	not significant
ENSG00000165240-ATP7A	ATP7A	0.014324	0.421492	0.034	0.026	1	not significant
ENSG00000155926-SLA	SLA	0.0144711	0.19062	0.148	0.132	1	not significant
ENSG00000169612-RAMAC	RAMAC	0.0146036	0.182321	0.093	0.079	1	not significant
ENSG00000168807-SNTB2	SNTB2	0.0146235	0.350091	0.044	0.035	1	not significant
ENSG00000165233-CARD19	CARD19	0.0146692	0.225351	0.147	0.132	1	not significant
ENSG00000167272-POP5	POP5	0.0147741	0.189557	0.109	0.095	1	not significant
ENSG00000003393-ALS2	ALS2	0.0147911	-0.514897	0.016	0.022	1	not significant
ENSG00000183943-PRKX	PRKX	0.0148417	0.230821	0.101	0.087	1	not significant
ENSG00000188171-ZNF626	ZNF626	0.0148683	-0.423747	0.034	0.043	1	not significant
ENSG00000125388-GRK4	GRK4	0.0148948	-0.69992	0.006	0.01	1	not significant
ENSG00000122026-RPL21	RPL21	0.0149317	-0.0278584	0.995	0.995	1	not significant
ENSG00000105220-GPI	GPI	0.0150989	-0.240911	0.101	0.115	1	not significant
ENSG00000125944-HNRNPR	HNRNPR	0.0151795	0.202592	0.212	0.195	1	not significant
ENSG00000242808-SOX2-OT	SOX2-OT	0.0152756	0.570861	0.01	0.006	1	not significant
ENSG00000124201-ZNFX1	ZNFX1	0.0153957	0.253891	0.07	0.058	1	not significant
ENSG00000196531-NACA	NACA	0.0155404	-0.0454461	0.937	0.948	1	not significant
ENSG00000106100-NOD1	NOD1	0.0155663	0.588997	0.022	0.016	1	not significant
ENSG00000145012-LPP	LPP	0.0155824	0.121599	0.165	0.148	1	not significant
ENSG00000163468-CCT3	CCT3	0.015689	0.182931	0.187	0.171	1	not significant
ENSG00000156650-KAT6B	KAT6B	0.0157287	-0.181526	0.116	0.131	1	not significant
ENSG00000172167-MTBP	MTBP	0.0159437	0.861123	0.016	0.011	1	not significant
ENSG00000173114-LRRN3	LRRN3	0.0160511	0.635472	0.021	0.015	1	not significant
ENSG00000099246-RAB18	RAB18	0.0161644	0.235205	0.118	0.104	1	not significant
ENSG00000154518-ATP5MC3	ATP5MC3	0.0161994	0.0867307	0.404	0.38	1	not significant
ENSG00000167930-FAM234A	FAM234A	0.0163067	-0.836846	0.006	0.011	1	not significant
ENSG00000076928-ARHGEF1	ARHGEF1	0.0163602	0.0967331	0.226	0.206	1	not significant
ENSG00000132485-ZRANB2	ZRANB2	0.0163762	0.0934916	0.389	0.366	1	not significant
ENSG00000113448-PDE4D	PDE4D	0.0163804	-0.144138	0.319	0.335	1	not significant
ENSG00000272870-AC097534.2	AC097534.2	0.0163857	-0.298652	0.039	0.048	1	not significant
ENSG00000140829-DHX38	DHX38	0.0164013	0.341324	0.057	0.047	1	not significant
ENSG00000100450-GZMH	GZMH	0.0164298	-0.108324	0.247	0.268	1	not significant
ENSG00000049249-TNFRSF9	TNFRSF9	0.0165249	-0.625072	0.006	0.011	1	not significant
ENSG00000169871-TRIM56	TRIM56	0.0165387	-0.287549	0.051	0.062	1	not significant
ENSG00000198502-HLA-DRB5	HLA-DRB5	0.0165551	-0.11994	0.152	0.17	1	not significant
ENSG00000124243-BCAS4	BCAS4	0.0165996	0.262601	0.066	0.055	1	not significant
ENSG00000284734-AC099063.4	AC099063.4	0.0166477	-0.340881	0.04	0.049	1	not significant
ENSG00000130706-ADRM1	ADRM1	0.016751	0.216165	0.154	0.138	1	not significant
ENSG00000101367-MAPRE1	MAPRE1	0.0168764	0.241824	0.07	0.059	1	not significant
ENSG00000176410-DNAJC30	DNAJC30	0.0169933	0.415853	0.034	0.026	1	not significant
ENSG00000183891-TTC32	TTC32	0.0171466	0.231041	0.058	0.048	1	not significant
ENSG00000123505-AMD1	AMD1	0.0172052	0.265314	0.094	0.081	1	not significant
ENSG00000067082-KLF6	KLF6	0.0172565	-0.0609692	0.582	0.601	1	not significant
ENSG00000232677-LINC00665	LINC00665	0.0173399	0.714665	0.013	0.008	1	not significant
ENSG00000196418-ZNF124	ZNF124	0.0175353	-0.367723	0.016	0.022	1	not significant
ENSG00000164117-FBXO8	FBXO8	0.0176299	0.220054	0.038	0.029	1	not significant
ENSG00000175567-UCP2	UCP2	0.0177015	0.138524	0.153	0.137	1	not significant
ENSG00000138594-TMOD3	TMOD3	0.0177173	0.1252	0.212	0.193	1	not significant
ENSG00000230587-LINC02580	LINC02580	0.0178551	-0.49157	0.014	0.02	1	not significant
ENSG00000035664-DAPK2	DAPK2	0.0178627	0.321266	0.05	0.041	1	not significant
ENSG00000133561-GIMAP6	GIMAP6	0.0179094	0.23545	0.063	0.052	1	not significant
ENSG00000137814-HAUS2	HAUS2	0.0179705	0.218095	0.053	0.043	1	not significant
ENSG00000034053-APBA2	APBA2	0.0180535	0.449972	0.031	0.024	1	not significant
ENSG00000110848-CD69	CD69	0.0181077	-0.174067	0.258	0.274	1	not significant
ENSG00000163463-KRTCAP2	KRTCAP2	0.0181292	0.0721003	0.506	0.484	1	not significant
ENSG00000119048-UBE2B	UBE2B	0.0181786	-0.143288	0.297	0.316	1	not significant
ENSG00000272195-AL356512.1	AL356512.1	0.0182158	0.789028	0.012	0.008	1	not significant
ENSG00000171314-PGAM1	PGAM1	0.0183532	-0.126044	0.233	0.252	1	not significant
ENSG00000163599-CTLA4	CTLA4	0.0185593	-0.15521	0.016	0.022	1	not significant
ENSG00000151726-ACSL1	ACSL1	0.0187513	-0.412293	0.009	0.014	1	not significant
ENSG00000165272-AQP3	AQP3	0.0187722	0.313001	0.023	0.016	1	not significant
ENSG00000072506-HSD17B10	HSD17B10	0.0187873	0.196138	0.11	0.096	1	not significant
ENSG00000161526-SAP30BP	SAP30BP	0.0188971	0.151743	0.139	0.123	1	not significant
ENSG00000033867-SLC4A7	SLC4A7	0.0189047	0.145105	0.196	0.179	1	not significant
ENSG00000117758-STX12	STX12	0.0191112	0.270868	0.077	0.065	1	not significant
ENSG00000134248-LAMTOR5	LAMTOR5	0.0191251	0.159584	0.209	0.191	1	not significant
ENSG00000171863-RPS7	RPS7	0.019281	-0.0256091	0.988	0.989	1	not significant
ENSG00000133574-GIMAP4	GIMAP4	0.0192898	0.0812148	0.478	0.459	1	not significant
ENSG00000065978-YBX1	YBX1	0.0193181	-0.0747013	0.555	0.571	1	not significant
ENSG00000274290-HIST1H2BE	HIST1H2BE	0.0194319	0.733988	0.01	0.006	1	not significant
ENSG00000181826-RELL1	RELL1	0.0194373	-0.30637	0.042	0.052	1	not significant
ENSG00000163788-SNRK	SNRK	0.019547	0.215856	0.114	0.1	1	not significant
ENSG00000054282-SDCCAG8	SDCCAG8	0.0195586	0.259069	0.084	0.072	1	not significant
ENSG00000033170-FUT8	FUT8	0.0195911	0.278281	0.08	0.069	1	not significant
ENSG00000131669-NINJ1	NINJ1	0.0196242	0.196608	0.074	0.063	1	not significant
ENSG00000157881-PANK4	PANK4	0.019635	0.779973	0.014	0.01	1	not significant
ENSG00000117713-ARID1A	ARID1A	0.0196681	-0.270035	0.064	0.075	1	not significant
ENSG00000100412-ACO2	ACO2	0.0198212	-0.273045	0.023	0.03	1	not significant
ENSG00000235162-C12orf75	C12orf75	0.0198554	0.122232	0.279	0.26	1	not significant
ENSG00000262202-AC007952.4	AC007952.4	0.0199187	0.423727	0.054	0.045	1	not significant
ENSG00000132467-UTP3	UTP3	0.019932	0.179561	0.074	0.063	1	not significant
ENSG00000171466-ZNF562	ZNF562	0.020093	0.737502	0.017	0.012	1	not significant
ENSG00000214900-LINC01588	LINC01588	0.0203451	0.371285	0.029	0.022	1	not significant
ENSG00000157107-FCHO2	FCHO2	0.0203473	-0.539782	0.013	0.019	1	not significant
ENSG00000156475-PPP2R2B	PPP2R2B	0.0203511	-0.195922	0.092	0.105	1	not significant
ENSG00000132341-RAN	RAN	0.0204021	0.112937	0.4	0.381	1	not significant
ENSG00000226266-AC009961.1	AC009961.1	0.0204427	0.58149	0.014	0.01	1	not significant
ENSG00000077458-FAM76B	FAM76B	0.0206727	-0.165359	0.116	0.131	1	not significant
ENSG00000138036-DYNC2LI1	DYNC2LI1	0.0206813	0.517804	0.021	0.015	1	not significant
ENSG00000025770-NCAPH2	NCAPH2	0.020691	0.365908	0.021	0.015	1	not significant
ENSG00000146540-C7orf50	C7orf50	0.0208157	0.232257	0.082	0.07	1	not significant
ENSG00000005007-UPF1	UPF1	0.0208491	0.437538	0.025	0.018	1	not significant
ENSG00000204272-NBDY	NBDY	0.020925	0.12153	0.158	0.141	1	not significant
ENSG00000197586-ENTPD6	ENTPD6	0.0209782	-0.608985	0.012	0.017	1	not significant
ENSG00000240057-AC078785.1	AC078785.1	0.0209809	0.477617	0.011	0.007	1	not significant
ENSG00000127884-ECHS1	ECHS1	0.0209889	0.1911	0.117	0.103	1	not significant
ENSG00000116649-SRM	SRM	0.0210768	0.163119	0.144	0.128	1	not significant
ENSG00000165675-ENOX2	ENOX2	0.0211348	0.373105	0.063	0.053	1	not significant
ENSG00000108666-C17orf75	C17orf75	0.0212209	0.332285	0.034	0.026	1	not significant
ENSG00000137628-DDX60	DDX60	0.021495	0.371943	0.077	0.066	1	not significant
ENSG00000125347-IRF1	IRF1	0.0215172	-0.0705482	0.325	0.344	1	not significant
ENSG00000143319-ISG20L2	ISG20L2	0.0215422	-0.376036	0.038	0.047	1	not significant
ENSG00000138326-RPS24	RPS24	0.0217065	0.0287634	0.978	0.978	1	not significant
ENSG00000139631-CSAD	CSAD	0.0217753	0.224796	0.043	0.035	1	not significant
ENSG00000015475-BID	BID	0.0218358	0.226012	0.068	0.058	1	not significant
ENSG00000071189-SNX13	SNX13	0.0218519	0.307911	0.066	0.055	1	not significant
ENSG00000204257-HLA-DMA	HLA-DMA	0.0219678	-0.118606	0.114	0.129	1	not significant
ENSG00000196182-STK40	STK40	0.0219703	-0.377458	0.025	0.033	1	not significant
ENSG00000170776-AKAP13	AKAP13	0.0219808	-0.119275	0.358	0.374	1	not significant
ENSG00000287979-AC253572.2	AC253572.2	0.021996	0.544678	0.023	0.017	1	not significant
ENSG00000198746-GPATCH3	GPATCH3	0.0220011	0.39858	0.023	0.017	1	not significant
ENSG00000246526-LINC002481	LINC002481	0.0220423	0.544671	0.017	0.012	1	not significant
ENSG00000089220-PEBP1	PEBP1	0.0220532	0.0846098	0.373	0.352	1	not significant
ENSG00000167642-SPINT2	SPINT2	0.0220559	0.32433	0.02	0.014	1	not significant
ENSG00000115523-GNLY	GNLY	0.0221553	-0.135085	0.069	0.058	1	not significant
ENSG00000020256-ZFP64	ZFP64	0.0222805	0.561114	0.023	0.017	1	not significant
ENSG00000221946-FXYD7	FXYD7	0.0224855	0.374171	0.033	0.026	1	not significant
ENSG00000015285-WAS	WAS	0.0225621	0.172589	0.148	0.133	1	not significant
ENSG00000089157-RPLP0	RPLP0	0.022721	-0.0439533	0.963	0.967	1	not significant
ENSG00000146085-MMUT	MMUT	0.0227313	0.600543	0.025	0.018	1	not significant
ENSG00000180353-HCLS1	HCLS1	0.0228385	0.0917961	0.32	0.299	1	not significant
ENSG00000150401-DCUN1D2	DCUN1D2	0.0228403	-0.575648	0.013	0.018	1	not significant
ENSG00000137842-TMEM62	TMEM62	0.0228888	0.250206	0.038	0.03	1	not significant
ENSG00000152518-ZFP36L2	ZFP36L2	0.0230263	-0.139978	0.251	0.269	1	not significant
ENSG00000165733-BMS1	BMS1	0.0230568	0.247482	0.069	0.058	1	not significant
ENSG00000169057-MECP2	MECP2	0.0231361	-0.206341	0.101	0.114	1	not significant
ENSG00000242485-MRPL20	MRPL20	0.0231685	0.153319	0.233	0.216	1	not significant
ENSG00000124688-MAD2L1BP	MAD2L1BP	0.023256	0.337803	0.043	0.034	1	not significant
ENSG00000162434-JAK1	JAK1	0.023304	0.0781084	0.633	0.617	1	not significant
ENSG00000278845-MRPL45	MRPL45	0.0234381	0.292601	0.054	0.045	1	not significant
ENSG00000280071-GATD3B	GATD3B	0.0234729	0.497493	0.013	0.009	1	not significant
ENSG00000127419-TMEM175	TMEM175	0.0234966	0.457948	0.019	0.014	1	not significant
ENSG00000169139-UBE2V2	UBE2V2	0.0235286	0.196538	0.133	0.119	1	not significant
ENSG00000111540-RAB5B	RAB5B	0.0236487	-0.273272	0.05	0.06	1	not significant
ENSG00000196511-TPK1	TPK1	0.0236926	-0.432466	0.042	0.051	1	not significant
ENSG00000158234-FAIM	FAIM	0.0237428	0.586861	0.02	0.015	1	not significant
ENSG00000131115-ZNF227	ZNF227	0.0237813	0.357886	0.024	0.017	1	not significant
ENSG00000125817-CENPB	CENPB	0.0238393	0.272956	0.025	0.019	1	not significant
ENSG00000113522-RAD50	RAD50	0.0240675	0.173987	0.107	0.094	1	not significant
ENSG00000126790-L3HYPDH	L3HYPDH	0.0241141	0.353665	0.03	0.023	1	not significant
ENSG00000126804-ZBTB1	ZBTB1	0.0242683	-0.154127	0.142	0.157	1	not significant
ENSG00000177646-ACAD9	ACAD9	0.0243159	-0.420771	0.013	0.018	1	not significant
ENSG00000162694-EXTL2	EXTL2	0.0245976	0.812252	0.01	0.006	1	not significant
ENSG00000101972-STAG2	STAG2	0.0246342	-0.0745726	0.366	0.39	1	not significant
ENSG00000108509-CAMTA2	CAMTA2	0.0246453	0.275432	0.018	0.013	1	not significant
ENSG00000101901-ALG13	ALG13	0.0247145	-0.116799	0.098	0.112	1	not significant
ENSG00000136631-VPS45	VPS45	0.0248561	0.324992	0.064	0.054	1	not significant
ENSG00000124151-NCOA3	NCOA3	0.0248752	0.19035	0.103	0.09	1	not significant
ENSG00000222041-CYTOR	CYTOR	0.0250539	-0.0909019	0.227	0.245	1	not significant
ENSG00000149806-FAU	FAU	0.0250572	-0.0313311	0.984	0.988	1	not significant
ENSG00000105643-ARRDC2	ARRDC2	0.0250584	0.24178	0.063	0.053	1	not significant
ENSG00000021355-SERPINB1	SERPINB1	0.0252213	0.158421	0.165	0.149	1	not significant
ENSG00000163635-ATXN7	ATXN7	0.0252263	-0.174162	0.059	0.069	1	not significant
ENSG00000137824-RMDN3	RMDN3	0.0253706	-0.435034	0.027	0.035	1	not significant
ENSG00000144824-PHLDB2	PHLDB2	0.0254246	0.539336	0.019	0.014	1	not significant
ENSG00000175061-SNHG29	SNHG29	0.0255313	-0.059779	0.669	0.685	1	not significant
ENSG00000176340-COX8A	COX8A	0.0255473	0.080419	0.544	0.526	1	not significant
ENSG00000115947-ORC4	ORC4	0.0255895	0.222893	0.079	0.068	1	not significant
ENSG00000125843-AP5S1	AP5S1	0.0256002	0.61778	0.016	0.011	1	not significant
ENSG00000130958-SLC35D2	SLC35D2	0.0256419	0.148822	0.054	0.044	1	not significant
ENSG00000145220-LYAR	LYAR	0.0257057	0.0722841	0.415	0.391	1	not significant
ENSG00000071859-FAM50A	FAM50A	0.0257637	-0.127823	0.166	0.182	1	not significant
ENSG00000137343-ATAT1	ATAT1	0.0257732	0.804763	0.014	0.01	1	not significant
ENSG00000115350-POLE4	POLE4	0.0258353	-0.139572	0.117	0.131	1	not significant
ENSG00000119509-INVS	INVS	0.0258533	0.193589	0.085	0.073	1	not significant
ENSG00000084733-RAB10	RAB10	0.0259443	-0.201547	0.131	0.145	1	not significant
ENSG00000185246-PRPF39	PRPF39	0.0261064	-0.227893	0.068	0.079	1	not significant
ENSG00000147123-NDUFB11	NDUFB11	0.0261412	0.0767384	0.427	0.408	1	not significant
ENSG00000142396-ERVK3-1	ERVK3-1	0.0261452	-0.17011	0.121	0.135	1	not significant
ENSG00000104979-C19orf53	C19orf53	0.0263518	0.0862487	0.368	0.349	1	not significant
ENSG00000095397-WHRN	WHRN	0.0263542	-0.756231	0.012	0.017	1	not significant
ENSG00000165264-NDUFB6	NDUFB6	0.0263856	0.109949	0.186	0.169	1	not significant
ENSG00000170871-KIAA0232	KIAA0232	0.0263936	-0.126305	0.067	0.079	1	not significant
ENSG00000015153-YAF2	YAF2	0.0264489	0.194588	0.125	0.111	1	not significant
ENSG00000164603-BMT2	BMT2	0.0264586	-0.21778	0.081	0.093	1	not significant
ENSG00000107902-LHPP	LHPP	0.0265289	0.28946	0.034	0.027	1	not significant
ENSG00000196323-ZBTB44	ZBTB44	0.0265483	0.211654	0.088	0.076	1	not significant
ENSG00000134375-TIMM17A	TIMM17A	0.0266049	0.246257	0.071	0.06	1	not significant
ENSG00000019995-ZRANB1	ZRANB1	0.0266248	-0.297344	0.019	0.025	1	not significant
ENSG00000164105-SAP30	SAP30	0.0267561	-0.188707	0.093	0.105	1	not significant
ENSG00000102879-CORO1A	CORO1A	0.0268119	0.0775257	0.457	0.433	1	not significant
ENSG00000204261-PSMB8-AS1	PSMB8-AS1	0.0268568	0.142169	0.233	0.217	1	not significant
ENSG00000196230-TUBB	TUBB	0.0268659	0.138783	0.142	0.127	1	not significant
ENSG00000130119-GNL3L	GNL3L	0.026875	0.445986	0.023	0.017	1	not significant
ENSG00000136950-ARPC5L	ARPC5L	0.0268861	0.119356	0.244	0.226	1	not significant
ENSG00000229124-VIM-AS1	VIM-AS1	0.0270131	0.220384	0.043	0.035	1	not significant
ENSG00000137078-SIT1	SIT1	0.0270842	-0.200983	0.136	0.151	1	not significant
ENSG00000143653-SCCPDH	SCCPDH	0.0271251	0.377313	0.039	0.031	1	not significant
ENSG00000198960-ARMCX6	ARMCX6	0.027134	0.19722	0.075	0.064	1	not significant
ENSG00000120686-UFM1	UFM1	0.0271896	0.132299	0.175	0.159	1	not significant
ENSG00000117691-NENF	NENF	0.0272259	-0.146964	0.158	0.173	1	not significant
ENSG00000147133-TAF1	TAF1	0.0273378	-0.335644	0.043	0.051	1	not significant
ENSG00000161638-ITGA5	ITGA5	0.027343	0.360569	0.04	0.032	1	not significant
ENSG00000068079-IFI35	IFI35	0.027389	0.1838	0.107	0.095	1	not significant
ENSG00000108106-UBE2S	UBE2S	0.0273983	0.159431	0.117	0.104	1	not significant
ENSG00000108582-CPD	CPD	0.0274444	0.342102	0.035	0.027	1	not significant
ENSG00000178607-ERN1	ERN1	0.0274633	0.173508	0.076	0.065	1	not significant
ENSG00000179588-ZFPM1	ZFPM1	0.0274963	-0.188145	0.051	0.06	1	not significant
ENSG00000138134-STAMBPL1	STAMBPL1	0.0274998	0.228551	0.092	0.08	1	not significant
ENSG00000174652-ZNF266	ZNF266	0.0275833	0.275912	0.051	0.042	1	not significant
ENSG00000184897-H1FX	H1FX	0.0275935	0.127118	0.328	0.311	1	not significant
ENSG00000092847-AGO1	AGO1	0.0276148	-0.503809	0.012	0.017	1	not significant
ENSG00000258315-C17orf49	C17orf49	0.0276234	0.106316	0.164	0.148	1	not significant
ENSG00000214954-LRRC69	LRRC69	0.0278737	0.614444	0.013	0.008	1	not significant
ENSG00000138795-LEF1	LEF1	0.0280445	0.318728	0.055	0.046	1	not significant
ENSG00000231890-DARS-AS1	DARS-AS1	0.0280493	-0.71291	0.013	0.018	1	not significant
ENSG00000154153-RETREG1	RETREG1	0.0281264	0.0488207	0.028	0.021	1	not significant
ENSG00000156026-MCU	MCU	0.0282647	0.326147	0.035	0.028	1	not significant
ENSG00000083454-P2RX5	P2RX5	0.028298	0.562277	0.022	0.016	1	not significant
ENSG00000123933-MXD4	MXD4	0.0283589	0.156145	0.186	0.171	1	not significant
ENSG00000128609-NDUFA5	NDUFA5	0.0286194	0.173162	0.155	0.141	1	not significant
ENSG00000230074-AL162231.2	AL162231.2	0.0286436	-0.613863	0.007	0.01	1	not significant
ENSG00000168556-ING2	ING2	0.0286702	-0.28745	0.083	0.095	1	not significant
ENSG00000198715-GLMP	GLMP	0.0287296	0.574292	0.021	0.016	1	not significant
ENSG00000203804-ADAMTSL4-AS1	ADAMTSL4-AS1	0.0287321	0.531921	0.012	0.008	1	not significant
ENSG00000123131-PRDX4	PRDX4	0.0287372	0.359518	0.044	0.036	1	not significant
ENSG00000100823-APEX1	APEX1	0.0287937	0.156039	0.125	0.111	1	not significant
ENSG00000182183-SHISAL2A	SHISAL2A	0.0288391	0.297458	0.07	0.06	1	not significant
ENSG00000163166-IWS1	IWS1	0.0289206	0.194801	0.125	0.111	1	not significant
ENSG00000235437-LINC01278	LINC01278	0.0290104	0.158637	0.06	0.05	1	not significant
ENSG00000112208-BAG2	BAG2	0.029083	0.598024	0.023	0.017	1	not significant
ENSG00000087088-BAX	BAX	0.0291181	0.110483	0.258	0.24	1	not significant
ENSG00000120690-ELF1	ELF1	0.0291817	-0.0609243	0.37	0.392	1	not significant
ENSG00000141956-PRDM15	PRDM15	0.0292831	0.731547	0.019	0.014	1	not significant
ENSG00000198925-ATG9A	ATG9A	0.0293069	0.590028	0.015	0.01	1	not significant
ENSG00000129680-MAP7D3	MAP7D3	0.029594	0.162383	0.059	0.05	1	not significant
ENSG00000100577-GSTZ1	GSTZ1	0.02963	0.472318	0.014	0.01	1	not significant
ENSG00000137161-CNPY3	CNPY3	0.0298085	-0.173475	0.137	0.151	1	not significant
ENSG00000118260-CREB1	CREB1	0.0299036	-0.167095	0.149	0.164	1	not significant
ENSG00000181722-ZBTB20	ZBTB20	0.0300113	0.08292	0.46	0.442	1	not significant
ENSG00000145687-SSBP2	SSBP2	0.0300164	0.279031	0.063	0.053	1	not significant
ENSG00000230148-HOXB-AS1	HOXB-AS1	0.030045	0.332127	0.017	0.012	1	not significant
ENSG00000138078-PREPL	PREPL	0.0300967	0.188902	0.077	0.066	1	not significant
ENSG00000142252-GEMIN7	GEMIN7	0.0301052	0.20604	0.098	0.086	1	not significant
ENSG00000172264-MACROD2	MACROD2	0.0301666	-0.500713	0.01	0.014	1	not significant
ENSG00000104529-EEF1D	EEF1D	0.0302997	-0.0446643	0.833	0.844	1	not significant
ENSG00000123179-EBPL	EBPL	0.0303446	0.137865	0.093	0.081	1	not significant
ENSG00000173039-RELA	RELA	0.0303778	0.269797	0.048	0.039	1	not significant
ENSG00000167799-NUDT8	NUDT8	0.030392	-0.529487	0.01	0.014	1	not significant
ENSG00000104447-TRPS1	TRPS1	0.0304624	-0.176888	0.119	0.132	1	not significant
ENSG00000131584-ACAP3	ACAP3	0.0305951	-0.37657	0.008	0.012	1	not significant
ENSG00000141682-PMAIP1	PMAIP1	0.0306219	-0.156035	0.08	0.092	1	not significant
ENSG00000132275-RRP8	RRP8	0.0306397	0.334253	0.057	0.048	1	not significant
ENSG00000168488-ATXN2L	ATXN2L	0.0307506	0.269753	0.066	0.057	1	not significant
ENSG00000185453-ZSWIM9	ZSWIM9	0.0308045	0.289622	0.013	0.008	1	not significant
ENSG00000143368-SF3B4	SF3B4	0.0308738	0.151611	0.131	0.117	1	not significant
ENSG00000010810-FYN	FYN	0.0309514	-0.0879087	0.64	0.65	1	not significant
ENSG00000164916-FOXK1	FOXK1	0.0309587	0.533306	0.027	0.021	1	not significant
ENSG00000078596-ITM2A	ITM2A	0.0310119	-0.129449	0.273	0.291	1	not significant
ENSG00000117335-CD46	CD46	0.0310138	0.130883	0.308	0.288	1	not significant
ENSG00000068308-OTUD5	OTUD5	0.0311504	0.219668	0.059	0.05	1	not significant
ENSG00000240344-PPIL3	PPIL3	0.0311541	0.226072	0.065	0.055	1	not significant
ENSG00000139182-CLSTN3	CLSTN3	0.0312271	0.359302	0.028	0.021	1	not significant
ENSG00000251301-LINC02384	LINC02384	0.0312425	0.334793	0.025	0.019	1	not significant
ENSG00000167397-VKORC1	VKORC1	0.0312766	-0.20463	0.138	0.151	1	not significant
ENSG00000085982-USP40	USP40	0.0312938	0.431385	0.016	0.011	1	not significant
ENSG00000265681-RPL17	RPL17	0.0312998	-0.0346122	0.984	0.987	1	not significant
ENSG00000187446-CHP1	CHP1	0.0313923	0.417072	0.034	0.027	1	not significant
ENSG00000153406-NMRAL1	NMRAL1	0.0314058	0.204451	0.071	0.061	1	not significant
ENSG00000198242-RPL23A	RPL23A	0.0314429	-0.0193568	0.991	0.993	1	not significant
ENSG00000123219-CENPK	CENPK	0.0316797	-0.221451	0.053	0.063	1	not significant
ENSG00000119541-VPS4B	VPS4B	0.0317924	0.151547	0.203	0.187	1	not significant
ENSG00000148248-SURF4	SURF4	0.0318203	0.155274	0.092	0.08	1	not significant
ENSG00000162604-TM2D1	TM2D1	0.0318623	0.193998	0.097	0.085	1	not significant
ENSG00000137288-UQCC2	UQCC2	0.0319643	0.207513	0.074	0.064	1	not significant
ENSG00000166598-HSP90B1	HSP90B1	0.032135	0.101697	0.434	0.419	1	not significant
ENSG00000241360-PDXP	PDXP	0.032227	-0.449184	0.017	0.022	1	not significant
ENSG00000174080-CTSF	CTSF	0.032261	0.497887	0.022	0.016	1	not significant
ENSG00000148120-AOPEP	AOPEP	0.0326079	0.555271	0.03	0.024	1	not significant
ENSG00000275111-ZNF2	ZNF2	0.0326388	-0.595842	0.006	0.01	1	not significant
ENSG00000115241-PPM1G	PPM1G	0.0327155	0.179207	0.174	0.16	1	not significant
ENSG00000170515-PA2G4	PA2G4	0.0327729	-0.070407	0.326	0.345	1	not significant
ENSG00000159596-TMEM69	TMEM69	0.0328875	0.237902	0.044	0.036	1	not significant
ENSG00000146067-FAM193B	FAM193B	0.0330261	-0.379277	0.028	0.036	1	not significant
ENSG00000198755-RPL10A	RPL10A	0.0331189	-0.0208524	0.949	0.952	1	not significant
ENSG00000113838-TBCCD1	TBCCD1	0.0331658	0.247773	0.024	0.018	1	not significant
ENSG00000155330-C16orf87	C16orf87	0.033396	-0.204459	0.047	0.056	1	not significant
ENSG00000111596-CNOT2	CNOT2	0.0334355	-0.12685	0.15	0.165	1	not significant
ENSG00000116455-WDR77	WDR77	0.0334384	0.387036	0.032	0.025	1	not significant
ENSG00000107779-BMPR1A	BMPR1A	0.0334514	0.389906	0.033	0.026	1	not significant
ENSG00000263956-NBPF11	NBPF11	0.0335188	0.282967	0.031	0.024	1	not significant
ENSG00000133466-C1QTNF6	C1QTNF6	0.0336451	0.646676	0.021	0.016	1	not significant
ENSG00000138757-G3BP2	G3BP2	0.0337393	-0.177807	0.176	0.19	1	not significant
ENSG00000009844-VTA1	VTA1	0.0337412	-0.18607	0.088	0.1	1	not significant
ENSG00000111481-COPZ1	COPZ1	0.0337858	0.17456	0.131	0.118	1	not significant
ENSG00000198346-ZNF813	ZNF813	0.0338836	-0.550438	0.011	0.015	1	not significant
ENSG00000247271-ZBED5-AS1	ZBED5-AS1	0.0338998	0.467101	0.022	0.016	1	not significant
ENSG00000171824-EXOSC10	EXOSC10	0.0340177	-0.242642	0.087	0.099	1	not significant
ENSG00000118507-AKAP7	AKAP7	0.0342065	0.25636	0.046	0.038	1	not significant
ENSG00000139679-LPAR6	LPAR6	0.0342703	0.224489	0.074	0.064	1	not significant
ENSG00000169020-ATP5ME	ATP5ME	0.034321	0.075368	0.435	0.413	1	not significant
ENSG00000184840-TMED9	TMED9	0.0343365	0.164793	0.179	0.163	1	not significant
ENSG00000141556-TBCD	TBCD	0.0343482	-0.198174	0.098	0.11	1	not significant
ENSG00000149231-CCDC82	CCDC82	0.0343791	0.163075	0.093	0.081	1	not significant
ENSG00000150753-CCT5	CCT5	0.034405	0.16671	0.141	0.128	1	not significant
ENSG00000139842-CUL4A	CUL4A	0.0344674	-0.218131	0.08	0.091	1	not significant
ENSG00000105127-AKAP8	AKAP8	0.0345824	-0.354812	0.033	0.04	1	not significant
ENSG00000180376-CCDC66	CCDC66	0.0346815	0.12892	0.135	0.121	1	not significant
ENSG00000112715-VEGFA	VEGFA	0.0347134	-0.601325	0.008	0.012	1	not significant
ENSG00000176105-YES1	YES1	0.0347407	0.284614	0.022	0.016	1	not significant
ENSG00000164332-UBLCP1	UBLCP1	0.0347521	0.150361	0.123	0.11	1	not significant
ENSG00000170234-PWWP2A	PWWP2A	0.0348896	0.16172	0.08	0.069	1	not significant
ENSG00000243646-IL10RB	IL10RB	0.0348961	-0.291712	0.043	0.051	1	not significant
ENSG00000110719-TCIRG1	TCIRG1	0.0351181	-0.22811	0.026	0.032	1	not significant
ENSG00000135956-TMEM127	TMEM127	0.0351582	-0.456273	0.016	0.021	1	not significant
ENSG00000170145-SIK2	SIK2	0.0352457	-0.424404	0.037	0.045	1	not significant
ENSG00000228253-MT-ATP8	MT-ATP8	0.03525	0.06726	0.639	0.62	1	not significant
ENSG00000146112-PPP1R18	PPP1R18	0.035257	0.132935	0.229	0.213	1	not significant
ENSG00000197150-ABCB8	ABCB8	0.0354156	0.703639	0.017	0.012	1	not significant
ENSG00000168288-MMADHC	MMADHC	0.0354556	-0.0312822	0.169	0.186	1	not significant
ENSG00000005812-FBXL3	FBXL3	0.0355215	0.210969	0.062	0.052	1	not significant
ENSG00000094841-UPRT	UPRT	0.0355273	0.456823	0.028	0.022	1	not significant
ENSG00000103160-HSDL1	HSDL1	0.0357114	-0.492279	0.016	0.021	1	not significant
ENSG00000185359-HGS	HGS	0.0358298	0.284714	0.026	0.02	1	not significant
ENSG00000150712-MTMR12	MTMR12	0.0358738	-0.367822	0.043	0.051	1	not significant
ENSG00000177034-MTX3	MTX3	0.0360539	0.373166	0.021	0.016	1	not significant
ENSG00000184056-VPS33B	VPS33B	0.0360621	-0.511912	0.013	0.018	1	not significant
ENSG00000131943-C19orf12	C19orf12	0.0361034	-0.328097	0.035	0.042	1	not significant
ENSG00000078487-ZCWPW1	ZCWPW1	0.0361444	-0.44454	0.024	0.031	1	not significant
ENSG00000101457-DNTTIP1	DNTTIP1	0.0363821	0.391801	0.062	0.053	1	not significant
ENSG00000011454-RABGAP1	RABGAP1	0.036454	0.190868	0.092	0.08	1	not significant
ENSG00000265491-RNF115	RNF115	0.0364808	0.122328	0.156	0.142	1	not significant
ENSG00000111011-RSRC2	RSRC2	0.0365243	-0.117002	0.245	0.262	1	not significant
ENSG00000160352-ZNF714	ZNF714	0.0365282	-0.566147	0.011	0.016	1	not significant
ENSG00000234323-LINC01505	LINC01505	0.0365939	0.853341	0.016	0.011	1	not significant
ENSG00000104613-INTS10	INTS10	0.036686	-0.243345	0.084	0.095	1	not significant
ENSG00000148362-PAXX	PAXX	0.0367226	0.0718417	0.499	0.478	1	not significant
ENSG00000114098-ARMC8	ARMC8	0.0368936	0.29191	0.081	0.07	1	not significant
ENSG00000107185-RGP1	RGP1	0.0369412	0.405078	0.025	0.019	1	not significant
ENSG00000156983-BRPF1	BRPF1	0.0369771	0.489942	0.018	0.013	1	not significant
ENSG00000170852-KBTBD2	KBTBD2	0.0370308	0.214678	0.067	0.057	1	not significant
ENSG00000164398-ACSL6	ACSL6	0.0371703	0.260052	0.017	0.012	1	not significant
ENSG00000136933-RABEPK	RABEPK	0.0371807	0.362335	0.039	0.031	1	not significant
ENSG00000154889-MPPE1	MPPE1	0.0373062	0.248322	0.072	0.062	1	not significant
ENSG00000100380-ST13	ST13	0.0373863	-0.120334	0.343	0.356	1	not significant
ENSG00000158201-ABHD3	ABHD3	0.0375039	0.195414	0.062	0.053	1	not significant
ENSG00000180881-CAPS2	CAPS2	0.0375778	-0.636479	0.008	0.012	1	not significant
ENSG00000165609-NUDT5	NUDT5	0.0376342	0.205733	0.136	0.123	1	not significant
ENSG00000173588-CEP83	CEP83	0.0376537	0.282042	0.031	0.024	1	not significant
ENSG00000106603-COA1	COA1	0.0376952	-0.157244	0.109	0.122	1	not significant
ENSG00000099901-RANBP1	RANBP1	0.0378292	-0.124277	0.133	0.147	1	not significant
ENSG00000226419-SLC16A1-AS1	SLC16A1-AS1	0.0378329	-0.284857	0.02	0.026	1	not significant
ENSG00000139636-LMBR1L	LMBR1L	0.0378854	-0.346052	0.036	0.043	1	not significant
ENSG00000141759-TXNL4A	TXNL4A	0.0378972	0.130342	0.234	0.219	1	not significant
ENSG00000155304-HSPA13	HSPA13	0.0379096	-0.177364	0.023	0.03	1	not significant
ENSG00000196177-ACADSB	ACADSB	0.0379303	0.19215	0.053	0.044	1	not significant
ENSG00000176390-CRLF3	CRLF3	0.0380275	0.115841	0.119	0.106	1	not significant
ENSG00000169583-CLIC3	CLIC3	0.0380719	0.223509	0.129	0.117	1	not significant
ENSG00000077684-JADE1	JADE1	0.038098	-0.300671	0.034	0.041	1	not significant
ENSG00000139343-SNRPF	SNRPF	0.0381296	0.152599	0.275	0.26	1	not significant
ENSG00000125356-NDUFA1	NDUFA1	0.0381366	0.0737104	0.493	0.469	1	not significant
ENSG00000138785-INTS12	INTS12	0.0382523	0.343157	0.049	0.041	1	not significant
ENSG00000175105-ZNF654	ZNF654	0.038436	-0.102669	0.07	0.081	1	not significant
ENSG00000267383-AC011447.3	AC011447.3	0.0384862	-0.56358	0.01	0.014	1	not significant
ENSG00000131446-MGAT1	MGAT1	0.0385193	-0.17328	0.068	0.079	1	not significant
ENSG00000131174-COX7B	COX7B	0.0386155	0.0835359	0.407	0.388	1	not significant
ENSG00000171490-RSL1D1	RSL1D1	0.0388015	-0.123606	0.218	0.234	1	not significant
ENSG00000115942-ORC2	ORC2	0.0392475	-0.195985	0.07	0.081	1	not significant
ENSG00000243147-MRPL33	MRPL33	0.0393064	0.0923767	0.251	0.234	1	not significant
ENSG00000126264-HCST	HCST	0.0394222	0.0827098	0.572	0.56	1	not significant
ENSG00000047644-WWC3	WWC3	0.0394445	-0.230289	0.029	0.036	1	not significant
ENSG00000276232-AC006064.5	AC006064.5	0.0394559	-0.345732	0.017	0.023	1	not significant
ENSG00000103932-RPAP1	RPAP1	0.0395302	0.355511	0.017	0.012	1	not significant
ENSG00000196152-ZNF79	ZNF79	0.0395698	-0.8255	0.007	0.011	1	not significant
ENSG00000157800-SLC37A3	SLC37A3	0.0396448	0.355053	0.036	0.029	1	not significant
ENSG00000196588-MRTFA	MRTFA	0.0396628	0.163252	0.052	0.044	1	not significant
ENSG00000178860-MSC	MSC	0.0397609	-0.284837	0.026	0.033	1	not significant
ENSG00000169221-TBC1D10B	TBC1D10B	0.0398697	0.504881	0.015	0.011	1	not significant
ENSG00000145348-TBCK	TBCK	0.0399102	0.279993	0.089	0.079	1	not significant
ENSG00000137200-CMTR1	CMTR1	0.0399361	0.398381	0.037	0.03	1	not significant
ENSG00000130520-LSM4	LSM4	0.0399867	0.148555	0.144	0.131	1	not significant
ENSG00000172575-RASGRP1	RASGRP1	0.040163	-0.138149	0.23	0.246	1	not significant
ENSG00000170417-TMEM182	TMEM182	0.0402332	-0.445266	0.008	0.012	1	not significant
ENSG00000232388-SMIM26	SMIM26	0.0402697	0.129217	0.232	0.215	1	not significant
ENSG00000074582-BCS1L	BCS1L	0.0403664	0.365052	0.02	0.015	1	not significant
ENSG00000186395-KRT10	KRT10	0.0404969	-0.0795864	0.4	0.418	1	not significant
ENSG00000121680-PEX16	PEX16	0.0405438	0.160123	0.095	0.084	1	not significant
ENSG00000135334-AKIRIN2	AKIRIN2	0.0406399	-0.171554	0.108	0.12	1	not significant
ENSG00000005483-KMT2E	KMT2E	0.0406544	-0.0677235	0.43	0.449	1	not significant
ENSG00000262814-MRPL12	MRPL12	0.0406958	-0.239393	0.052	0.061	1	not significant
ENSG00000240498-CDKN2B-AS1	CDKN2B-AS1	0.0407055	-0.649103	0.009	0.013	1	not significant
ENSG00000148343-MIGA2	MIGA2	0.0407127	-0.354648	0.012	0.017	1	not significant
ENSG00000169288-MRPL1	MRPL1	0.0409466	0.181444	0.075	0.065	1	not significant
ENSG00000146063-TRIM41	TRIM41	0.0411479	0.265933	0.025	0.02	1	not significant
ENSG00000101940-WDR13	WDR13	0.041227	0.363655	0.035	0.028	1	not significant
ENSG00000115520-COQ10B	COQ10B	0.0414055	0.143001	0.096	0.084	1	not significant
ENSG00000256039-LINC02446	LINC02446	0.0414811	0.232429	0.105	0.093	1	not significant
ENSG00000171476-HOPX	HOPX	0.0414823	0.213555	0.119	0.107	1	not significant
ENSG00000121101-TEX14	TEX14	0.0414907	0.451775	0.029	0.022	1	not significant
ENSG00000082898-XPO1	XPO1	0.04176	0.123995	0.138	0.125	1	not significant
ENSG00000250312-ZNF718	ZNF718	0.0419505	0.323245	0.029	0.023	1	not significant
ENSG00000108510-MED13	MED13	0.0421685	0.193706	0.086	0.076	1	not significant
ENSG00000101191-DIDO1	DIDO1	0.0421985	0.287239	0.07	0.06	1	not significant
ENSG00000267106-ZNF561-AS1	ZNF561-AS1	0.042258	-0.684131	0.007	0.011	1	not significant
ENSG00000213066-FGFR1OP	FGFR1OP	0.0423311	-0.247981	0.037	0.045	1	not significant
ENSG00000274015-AL136038.5	AL136038.5	0.0424157	-0.372814	0.015	0.02	1	not significant
ENSG00000162402-USP24	USP24	0.0424706	-0.162726	0.136	0.149	1	not significant
ENSG00000181894-ZNF329	ZNF329	0.0425146	-0.288024	0.011	0.015	1	not significant
ENSG00000006652-IFRD1	IFRD1	0.0425768	0.210386	0.072	0.062	1	not significant
ENSG00000055211-GINM1	GINM1	0.0425894	0.180553	0.083	0.072	1	not significant
ENSG00000254682-AP002387.2	AP002387.2	0.0427129	-0.156958	0.146	0.16	1	not significant
ENSG00000112640-PPP2R5D	PPP2R5D	0.0427674	0.24333	0.023	0.017	1	not significant
ENSG00000196839-ADA	ADA	0.0427746	0.233404	0.064	0.055	1	not significant
ENSG00000113119-TMCO6	TMCO6	0.0427824	-0.538294	0.016	0.021	1	not significant
ENSG00000198668-CALM1	CALM1	0.042891	0.0489946	0.779	0.78	1	not significant
ENSG00000172244-C5orf34	C5orf34	0.043063	-0.591157	0.009	0.013	1	not significant
ENSG00000136810-TXN	TXN	0.0432473	0.137446	0.239	0.224	1	not significant
ENSG00000168005-SPINDOC	SPINDOC	0.0433869	-0.572756	0.009	0.013	1	not significant
ENSG00000166262-FAM227B	FAM227B	0.0434357	0.146913	0.031	0.025	1	not significant
ENSG00000100403-ZC3H7B	ZC3H7B	0.0435248	0.2182	0.024	0.018	1	not significant
ENSG00000227507-LTB	LTB	0.0435338	0.257485	0.137	0.124	1	not significant
ENSG00000197312-DDI2	DDI2	0.0435519	0.271889	0.059	0.05	1	not significant
ENSG00000140332-TLE3	TLE3	0.0438981	-0.254736	0.025	0.031	1	not significant
ENSG00000070269-TMEM260	TMEM260	0.0439241	0.231296	0.047	0.039	1	not significant
ENSG00000169252-ADRB2	ADRB2	0.0439453	-0.230875	0.023	0.029	1	not significant
ENSG00000177409-SAMD9L	SAMD9L	0.0439696	0.206501	0.15	0.137	1	not significant
ENSG00000163249-CCNYL1	CCNYL1	0.0442255	0.602115	0.016	0.012	1	not significant
ENSG00000187601-MAGEH1	MAGEH1	0.0442514	-0.34986	0.03	0.036	1	not significant
ENSG00000101365-IDH3B	IDH3B	0.0443553	0.170827	0.086	0.075	1	not significant
ENSG00000111716-LDHB	LDHB	0.0446316	0.0785652	0.499	0.481	1	not significant
ENSG00000008018-PSMB1	PSMB1	0.0448005	0.106989	0.353	0.335	1	not significant
ENSG00000078687-TNRC6C	TNRC6C	0.0448342	-0.106083	0.109	0.122	1	not significant
ENSG00000101997-CCDC22	CCDC22	0.044922	0.578459	0.015	0.01	1	not significant
ENSG00000072736-NFATC3	NFATC3	0.0450127	-0.216485	0.109	0.121	1	not significant
ENSG00000256537-SMIM10L1	SMIM10L1	0.045167	0.166586	0.151	0.138	1	not significant
ENSG00000170860-LSM3	LSM3	0.0452058	0.2243	0.191	0.178	1	not significant
ENSG00000174021-GNG5	GNG5	0.0452525	0.154524	0.403	0.393	1	not significant
ENSG00000197381-ADARB1	ADARB1	0.0452868	-0.274059	0.026	0.032	1	not significant
ENSG00000123353-ORMDL2	ORMDL2	0.0453193	0.138196	0.099	0.087	1	not significant
ENSG00000133114-GPALPP1	GPALPP1	0.045327	0.18507	0.059	0.05	1	not significant
ENSG00000170873-MTSS1	MTSS1	0.0453509	-0.246046	0.024	0.031	1	not significant
ENSG00000119950-MXI1	MXI1	0.0453759	-0.069242	0.1	0.112	1	not significant
ENSG00000213203-GIMAP1	GIMAP1	0.045389	0.0720489	0.271	0.253	1	not significant
ENSG00000187193-MT1X	MT1X	0.0454135	0.137955	0.17	0.156	1	not significant
ENSG00000134308-YWHAQ	YWHAQ	0.0454887	0.0979317	0.364	0.347	1	not significant
ENSG00000102225-CDK16	CDK16	0.0456784	0.368155	0.015	0.01	1	not significant
ENSG00000105327-BBC3	BBC3	0.0458309	-0.153369	0.043	0.051	1	not significant
ENSG00000146425-DYNLT1	DYNLT1	0.0459447	-0.110317	0.208	0.223	1	not significant
ENSG00000044574-HSPA5	HSPA5	0.0460244	0.10555	0.159	0.145	1	not significant
ENSG00000165669-FAM204A	FAM204A	0.0460896	-0.107131	0.201	0.217	1	not significant
ENSG00000167664-TMIGD2	TMIGD2	0.046118	0.730217	0.01	0.006	1	not significant
ENSG00000014138-POLA2	POLA2	0.0461507	0.783201	0.01	0.006	1	not significant
ENSG00000111358-GTF2H3	GTF2H3	0.0461756	0.327276	0.053	0.045	1	not significant
ENSG00000104324-CPQ	CPQ	0.046185	0.196265	0.068	0.059	1	not significant
ENSG00000126254-RBM42	RBM42	0.0462012	-0.355563	0.055	0.064	1	not significant
ENSG00000178035-IMPDH2	IMPDH2	0.0463276	-0.158147	0.075	0.085	1	not significant
ENSG00000090621-PABPC4	PABPC4	0.0463488	-0.258839	0.056	0.065	1	not significant
ENSG00000263465-SRSF8	SRSF8	0.0464461	0.0683119	0.108	0.095	1	not significant
ENSG00000077157-PPP1R12B	PPP1R12B	0.0465229	0.224151	0.049	0.041	1	not significant
ENSG00000120798-NR2C1	NR2C1	0.0465257	0.231929	0.08	0.07	1	not significant
ENSG00000184162-NR2C2AP	NR2C2AP	0.0466172	-0.304204	0.03	0.037	1	not significant
ENSG00000114686-MRPL3	MRPL3	0.0466326	0.179075	0.095	0.084	1	not significant
ENSG00000004399-PLXND1	PLXND1	0.0466734	-0.373703	0.024	0.03	1	not significant
ENSG00000229619-MBNL1-AS1	MBNL1-AS1	0.0467441	-0.387276	0.01	0.014	1	not significant
ENSG00000102125-TAZ	TAZ	0.0468284	0.339475	0.058	0.05	1	not significant
ENSG00000167775-CD320	CD320	0.0471358	-0.349609	0.037	0.044	1	not significant
ENSG00000182541-LIMK2	LIMK2	0.0471846	0.434954	0.01	0.006	1	not significant
ENSG00000168228-ZCCHC4	ZCCHC4	0.047314	0.131159	0.022	0.017	1	not significant
ENSG00000139722-VPS37B	VPS37B	0.0473696	0.336509	0.042	0.035	1	not significant
ENSG00000164897-TMUB1	TMUB1	0.0474287	0.144184	0.111	0.099	1	not significant
ENSG00000197265-GTF2E2	GTF2E2	0.0475551	0.158362	0.103	0.091	1	not significant
ENSG00000164758-MED30	MED30	0.047564	0.250134	0.116	0.104	1	not significant
ENSG00000245648-AC022075.1	AC022075.1	0.0475705	0.206819	0.027	0.021	1	not significant
ENSG00000176101-SSNA1	SSNA1	0.0475959	0.142161	0.214	0.2	1	not significant
ENSG00000163507-CIP2A	CIP2A	0.0476426	0.763696	0.012	0.008	1	not significant
ENSG00000157020-SEC13	SEC13	0.0476539	0.192333	0.116	0.105	1	not significant
ENSG00000100209-HSCB	HSCB	0.0477027	0.424799	0.038	0.031	1	not significant
ENSG00000129968-ABHD17A	ABHD17A	0.0477397	-0.0921361	0.257	0.273	1	not significant
ENSG00000126453-BCL2L12	BCL2L12	0.0478491	0.237143	0.053	0.045	1	not significant
ENSG00000136925-TSTD2	TSTD2	0.0478813	0.281746	0.043	0.036	1	not significant
ENSG00000103415-HMOX2	HMOX2	0.0478869	0.182719	0.119	0.107	1	not significant
ENSG00000213809-KLRK1	KLRK1	0.0479491	0.0525439	0.624	0.608	1	not significant
ENSG00000166902-MRPL16	MRPL16	0.0480069	0.132968	0.127	0.114	1	not significant
ENSG00000166167-BTRC	BTRC	0.0481246	-0.279223	0.051	0.06	1	not significant
ENSG00000163877-SNIP1	SNIP1	0.0484456	0.332375	0.066	0.057	1	not significant
ENSG00000168071-CCDC88B	CCDC88B	0.0484563	0.24577	0.028	0.022	1	not significant
ENSG00000126903-SLC10A3	SLC10A3	0.0484956	-0.314242	0.023	0.029	1	not significant
ENSG00000126267-COX6B1	COX6B1	0.0485716	0.0836343	0.571	0.558	1	not significant
ENSG00000102606-ARHGEF7	ARHGEF7	0.0486548	0.262904	0.087	0.077	1	not significant
ENSG00000166228-PCBD1	PCBD1	0.0487527	-0.266651	0.06	0.07	1	not significant
ENSG00000203791-EEF1AKMT2	EEF1AKMT2	0.0488233	0.173403	0.06	0.051	1	not significant
ENSG00000114648-KLHL18	KLHL18	0.0488753	-0.262026	0.019	0.024	1	not significant
ENSG00000186834-HEXIM1	HEXIM1	0.0490034	-0.31048	0.023	0.029	1	not significant
ENSG00000133639-BTG1	BTG1	0.0491336	-0.0484258	0.788	0.799	1	not significant
ENSG00000198551-ZNF627	ZNF627	0.0493113	-0.445469	0.025	0.032	1	not significant
ENSG00000137513-NARS2	NARS2	0.0493211	0.484647	0.028	0.022	1	not significant
ENSG00000149657-LSM14B	LSM14B	0.0494031	0.447408	0.035	0.028	1	not significant
ENSG00000143952-VPS54	VPS54	0.0494829	0.231647	0.049	0.041	1	not significant
ENSG00000129317-PUS7L	PUS7L	0.0496533	0.245186	0.091	0.081	1	not significant
ENSG00000263528-IKBKE	IKBKE	0.049658	0.207023	0.047	0.04	1	not significant
ENSG00000266053-NDUFV2-AS1	NDUFV2-AS1	0.0497031	-0.399842	0.025	0.031	1	not significant
ENSG00000179029-TMEM107	TMEM107	0.049708	0.216347	0.095	0.085	1	not significant
ENSG00000164308-ERAP2	ERAP2	0.0497503	0.222843	0.094	0.084	1	not significant
ENSG00000187961-KLHL17	KLHL17	0.0499003	0.534082	0.01	0.006	1	not significant
ENSG00000127528-KLF2	KLF2	0.0499577	0.0411565	0.354	0.333	1	not significant
ENSG00000226200-SGMS1-AS1	SGMS1-AS1	0.0500593	0.517939	0.01	0.006	1	not significant
ENSG00000152926-ZNF117	ZNF117	0.050157	0.359345	0.01	0.007	1	not significant
ENSG00000179743-AL450998.2	AL450998.2	0.0502046	-0.249862	0.035	0.042	1	not significant
ENSG00000198915-RASGEF1A	RASGEF1A	0.0503653	0.727943	0.015	0.011	1	not significant
ENSG00000131634-TMEM204	TMEM204	0.0503956	0.306081	0.062	0.054	1	not significant
ENSG00000083093-PALB2	PALB2	0.0505458	0.24384	0.021	0.016	1	not significant
ENSG00000116741-RGS2	RGS2	0.0505918	-0.184701	0.065	0.075	1	not significant
ENSG00000177239-MAN1B1	MAN1B1	0.0506683	0.289302	0.031	0.024	1	not significant
ENSG00000172590-MRPL52	MRPL52	0.0507304	0.159289	0.194	0.18	1	not significant
ENSG00000181035-SLC25A42	SLC25A42	0.0507453	-0.300233	0.019	0.025	1	not significant
ENSG00000155313-USP25	USP25	0.0508229	0.113824	0.191	0.176	1	not significant
ENSG00000248489-LINC02062	LINC02062	0.0508657	0.387354	0.017	0.012	1	not significant
ENSG00000130005-GAMT	GAMT	0.0508964	0.318972	0.047	0.039	1	not significant
ENSG00000062582-MRPS24	MRPS24	0.0512133	0.185841	0.16	0.148	1	not significant
ENSG00000100028-SNRPD3	SNRPD3	0.0512478	0.296387	0.032	0.025	1	not significant
ENSG00000091483-FH	FH	0.0514176	0.244143	0.039	0.032	1	not significant
ENSG00000152270-PDE3B	PDE3B	0.0514715	0.0729259	0.363	0.341	1	not significant
ENSG00000163659-TIPARP	TIPARP	0.0515526	-0.368323	0.034	0.041	1	not significant
ENSG00000138814-PPP3CA	PPP3CA	0.0515558	0.116988	0.136	0.123	1	not significant
ENSG00000115138-POMC	POMC	0.0515864	0.285138	0.028	0.022	1	not significant
ENSG00000254685-FPGT	FPGT	0.0516597	-0.478877	0.018	0.023	1	not significant
ENSG00000136699-SMPD4	SMPD4	0.051671	-0.363412	0.033	0.04	1	not significant
ENSG00000137522-RNF121	RNF121	0.0517272	-0.148467	0.029	0.036	1	not significant
ENSG00000180233-ZNRF2	ZNRF2	0.0517787	-0.19955	0.092	0.103	1	not significant
ENSG00000165487-MICU2	MICU2	0.0518074	-0.150067	0.17	0.183	1	not significant
ENSG00000117305-HMGCL	HMGCL	0.0518594	0.230367	0.038	0.031	1	not significant
ENSG00000213186-TRIM59	TRIM59	0.0521154	0.252813	0.093	0.083	1	not significant
ENSG00000158406-HIST1H4H	HIST1H4H	0.0524092	0.588512	0.011	0.008	1	not significant
ENSG00000169976-SF3B5	SF3B5	0.05253	0.135501	0.353	0.339	1	not significant
ENSG00000164919-COX6C	COX6C	0.0529562	0.0804391	0.578	0.571	1	not significant
ENSG00000153879-CEBPG	CEBPG	0.052962	0.123191	0.067	0.057	1	not significant
ENSG00000164329-TENT2	TENT2	0.0530011	0.258074	0.099	0.088	1	not significant
ENSG00000272663-AC093635.1	AC093635.1	0.0530052	0.715713	0.011	0.007	1	not significant
ENSG00000152382-TADA1	TADA1	0.0530084	0.253991	0.026	0.02	1	not significant
ENSG00000198821-CD247	CD247	0.0531521	-0.0916333	0.387	0.403	1	not significant
ENSG00000138744-NAAA	NAAA	0.0532555	0.163489	0.088	0.078	1	not significant
ENSG00000198727-MT-CYB	MT-CYB	0.0532825	0.0371816	0.946	0.952	1	not significant
ENSG00000120438-TCP1	TCP1	0.0534322	0.192826	0.111	0.1	1	not significant
ENSG00000171130-ATP6V0E2	ATP6V0E2	0.0534384	0.269906	0.066	0.057	1	not significant
ENSG00000198954-KIF1BP	KIF1BP	0.0534893	-0.373196	0.017	0.022	1	not significant
ENSG00000176095-IP6K1	IP6K1	0.0535223	0.247946	0.046	0.038	1	not significant
ENSG00000184752-NDUFA12	NDUFA12	0.0536346	0.114458	0.208	0.193	1	not significant
ENSG00000132199-ENOSF1	ENOSF1	0.0536579	0.208662	0.058	0.05	1	not significant
ENSG00000168393-DTYMK	DTYMK	0.0538587	0.301167	0.058	0.05	1	not significant
ENSG00000142082-SIRT3	SIRT3	0.0540439	-0.485308	0.019	0.024	1	not significant
ENSG00000229153-EPHA1-AS1	EPHA1-AS1	0.0540465	-0.202158	0.017	0.022	1	not significant
ENSG00000267278-MAP3K14-AS1	MAP3K14-AS1	0.054073	0.498878	0.014	0.01	1	not significant
ENSG00000168040-FADD	FADD	0.0540893	-0.216709	0.053	0.062	1	not significant
ENSG00000105193-RPS16	RPS16	0.0540903	-0.0512316	0.991	0.991	1	not significant
ENSG00000070759-TESK2	TESK2	0.0541213	0.157663	0.023	0.018	1	not significant
ENSG00000102007-PLP2	PLP2	0.0545599	0.123899	0.4	0.384	1	not significant
ENSG00000123374-CDK2	CDK2	0.0546107	-0.725724	0.01	0.013	1	not significant
ENSG00000110801-PSMD9	PSMD9	0.0546958	0.169305	0.142	0.129	1	not significant
ENSG00000161533-ACOX1	ACOX1	0.0547965	-0.349851	0.024	0.03	1	not significant
ENSG00000185669-SNAI3	SNAI3	0.0548014	-0.201611	0.041	0.049	1	not significant
ENSG00000132406-TMEM128	TMEM128	0.0549563	0.218992	0.06	0.051	1	not significant
ENSG00000189043-NDUFA4	NDUFA4	0.0551623	0.0510485	0.533	0.52	1	not significant
ENSG00000167548-KMT2D	KMT2D	0.0551723	0.345072	0.029	0.023	1	not significant
ENSG00000272501-AL662844.4	AL662844.4	0.0553012	0.19778	0.035	0.028	1	not significant
ENSG00000138764-CCNG2	CCNG2	0.0553442	0.333133	0.028	0.022	1	not significant
ENSG00000086589-RBM22	RBM22	0.0554839	0.110159	0.119	0.107	1	not significant
ENSG00000168890-TMEM150A	TMEM150A	0.0554922	0.273406	0.019	0.014	1	not significant
ENSG00000009335-UBE3C	UBE3C	0.0555266	0.162767	0.077	0.067	1	not significant
ENSG00000167972-ABCA3	ABCA3	0.0555354	-0.447219	0.009	0.013	1	not significant
ENSG00000163536-SERPINI1	SERPINI1	0.0555996	0.37596	0.016	0.012	1	not significant
ENSG00000136738-STAM	STAM	0.0556493	0.267746	0.041	0.034	1	not significant
ENSG00000127314-RAP1B	RAP1B	0.0556922	0.102364	0.381	0.365	1	not significant
ENSG00000240065-PSMB9	PSMB9	0.0557368	0.0890491	0.574	0.565	1	not significant
ENSG00000152795-HNRNPDL	HNRNPDL	0.0558181	0.0612906	0.566	0.549	1	not significant
ENSG00000180822-PSMG4	PSMG4	0.055936	-0.154278	0.083	0.093	1	not significant
ENSG00000133316-WDR74	WDR74	0.0559368	0.179872	0.081	0.071	1	not significant
ENSG00000221869-CEBPD	CEBPD	0.055942	0.738984	0.011	0.007	1	not significant
ENSG00000153234-NR4A2	NR4A2	0.0560174	-0.346638	0.026	0.032	1	not significant
ENSG00000111801-BTN3A3	BTN3A3	0.0560344	0.131004	0.136	0.123	1	not significant
ENSG00000177030-DEAF1	DEAF1	0.0560596	0.484367	0.032	0.026	1	not significant
ENSG00000249437-NAIP	NAIP	0.0560999	0.453108	0.016	0.012	1	not significant
ENSG00000184508-HDDC3	HDDC3	0.0561972	0.214708	0.051	0.043	1	not significant
ENSG00000134744-TUT4	TUT4	0.0562341	-0.0776521	0.345	0.362	1	not significant
ENSG00000080603-SRCAP	SRCAP	0.0564398	0.299206	0.025	0.02	1	not significant
ENSG00000104231-ZFAND1	ZFAND1	0.0566891	0.20962	0.087	0.077	1	not significant
ENSG00000175348-TMEM9B	TMEM9B	0.0569913	0.202628	0.102	0.091	1	not significant
ENSG00000173193-PARP14	PARP14	0.0572492	0.127531	0.183	0.17	1	not significant
ENSG00000101236-RNF24	RNF24	0.0573026	0.186662	0.049	0.041	1	not significant
ENSG00000182557-SPNS3	SPNS3	0.0573398	0.325095	0.047	0.04	1	not significant
ENSG00000075234-TTC38	TTC38	0.0575246	0.402772	0.021	0.016	1	not significant
ENSG00000284707-AC079781.5	AC079781.5	0.0575616	0.145975	0.139	0.126	1	not significant
ENSG00000221817-PPP3CB-AS1	PPP3CB-AS1	0.0576643	-0.404332	0.015	0.02	1	not significant
ENSG00000110218-PANX1	PANX1	0.0577004	0.40031	0.011	0.007	1	not significant
ENSG00000175662-TOM1L2	TOM1L2	0.0577973	-0.333977	0.02	0.026	1	not significant
ENSG00000115866-DARS	DARS	0.0578299	-0.104157	0.2	0.214	1	not significant
ENSG00000179104-TMTC2	TMTC2	0.0578625	0.554331	0.012	0.009	1	not significant
ENSG00000182141-ZNF708	ZNF708	0.0579203	-0.17724	0.086	0.096	1	not significant
ENSG00000129667-RHBDF2	RHBDF2	0.0579407	0.270825	0.04	0.033	1	not significant
ENSG00000067167-TRAM1	TRAM1	0.0580484	-0.0636267	0.266	0.283	1	not significant
ENSG00000204569-PPP1R10	PPP1R10	0.0581765	0.184672	0.126	0.114	1	not significant
ENSG00000135486-HNRNPA1	HNRNPA1	0.0581771	0.0560767	0.759	0.755	1	not significant
ENSG00000184619-KRBA2	KRBA2	0.0582405	0.239514	0.019	0.014	1	not significant
ENSG00000108561-C1QBP	C1QBP	0.0583773	0.0860309	0.154	0.14	1	not significant
ENSG00000114988-LMAN2L	LMAN2L	0.0583817	0.407103	0.014	0.01	1	not significant
ENSG00000135521-LTV1	LTV1	0.0584052	0.269664	0.051	0.043	1	not significant
ENSG00000266967-AARSD1	AARSD1	0.0585584	0.115705	0.043	0.036	1	not significant
ENSG00000253736-AC022217.3	AC022217.3	0.0587278	0.307818	0.026	0.02	1	not significant
ENSG00000111786-SRSF9	SRSF9	0.0587912	-0.108175	0.277	0.29	1	not significant
ENSG00000116095-PLEKHA3	PLEKHA3	0.0588006	-0.21551	0.074	0.083	1	not significant
ENSG00000006025-OSBPL7	OSBPL7	0.058807	-0.177891	0.041	0.048	1	not significant
ENSG00000258583-LINC01500	LINC01500	0.0589022	-0.758675	0.007	0.01	1	not significant
ENSG00000117748-RPA2	RPA2	0.0589583	0.149478	0.154	0.141	1	not significant
ENSG00000078674-PCM1	PCM1	0.0589671	0.111334	0.339	0.323	1	not significant
ENSG00000175087-PDIK1L	PDIK1L	0.0589814	-0.35135	0.02	0.026	1	not significant
ENSG00000205903-ZNF316	ZNF316	0.0590073	0.254296	0.028	0.022	1	not significant
ENSG00000231721-LINC-PINT	LINC-PINT	0.0590744	0.370548	0.032	0.026	1	not significant
ENSG00000138029-HADHB	HADHB	0.0591031	-0.200699	0.093	0.104	1	not significant
ENSG00000163655-GMPS	GMPS	0.0591529	0.193841	0.078	0.069	1	not significant
ENSG00000188243-COMMD6	COMMD6	0.059211	0.0564055	0.623	0.62	1	not significant
ENSG00000154978-VOPP1	VOPP1	0.0592317	0.222756	0.12	0.109	1	not significant
ENSG00000013275-PSMC4	PSMC4	0.0592692	0.209007	0.117	0.106	1	not significant
ENSG00000103550-KNOP1	KNOP1	0.0593269	-0.346929	0.038	0.045	1	not significant
ENSG00000259116-AL049869.3	AL049869.3	0.0593535	-0.427392	0.007	0.01	1	not significant
ENSG00000063241-ISOC2	ISOC2	0.0593815	0.263374	0.031	0.025	1	not significant
ENSG00000179818-PCBP1-AS1	PCBP1-AS1	0.0595712	-0.274925	0.049	0.057	1	not significant
ENSG00000137171-KLC4	KLC4	0.0596611	-0.580705	0.011	0.015	1	not significant
ENSG00000213983-AP1G2	AP1G2	0.0597616	0.381727	0.045	0.037	1	not significant
ENSG00000122741-DCAF10	DCAF10	0.0597703	-0.220282	0.059	0.068	1	not significant
ENSG00000180425-C11orf71	C11orf71	0.0597736	0.616078	0.022	0.017	1	not significant
ENSG00000285410-GABPB1-IT1	GABPB1-IT1	0.0597814	0.128174	0.103	0.092	1	not significant
ENSG00000138375-SMARCAL1	SMARCAL1	0.0598451	0.419756	0.026	0.021	1	not significant
ENSG00000185475-TMEM179B	TMEM179B	0.0600155	0.131573	0.2	0.187	1	not significant
ENSG00000185920-PTCH1	PTCH1	0.0601022	0.390109	0.017	0.012	1	not significant
ENSG00000196290-NIF3L1	NIF3L1	0.0602328	-0.157533	0.043	0.051	1	not significant
ENSG00000085998-POMGNT1	POMGNT1	0.0603505	0.413202	0.013	0.009	1	not significant
ENSG00000183605-SFXN4	SFXN4	0.06037	-0.549802	0.017	0.022	1	not significant
ENSG00000187676-B3GLCT	B3GLCT	0.0603786	0.302048	0.043	0.036	1	not significant
ENSG00000076108-BAZ2A	BAZ2A	0.0604093	-0.123053	0.082	0.092	1	not significant
ENSG00000114491-UMPS	UMPS	0.0604817	0.296042	0.038	0.031	1	not significant
ENSG00000233822-HIST1H2BN	HIST1H2BN	0.0604948	0.8447	0.01	0.006	1	not significant
ENSG00000035141-FAM136A	FAM136A	0.0605616	0.194582	0.083	0.073	1	not significant
ENSG00000132424-PNISR	PNISR	0.0605845	-0.0655571	0.458	0.475	1	not significant
ENSG00000204387-SNHG32	SNHG32	0.0607048	-0.113774	0.339	0.354	1	not significant
ENSG00000122406-RPL5	RPL5	0.0607087	-0.0287098	0.959	0.961	1	not significant
ENSG00000170836-PPM1D	PPM1D	0.0607137	-0.245383	0.027	0.033	1	not significant
ENSG00000176728-TTTY14	TTTY14	0.0607771	0.3263	0.013	0.009	1	not significant
ENSG00000180979-LRRC57	LRRC57	0.0607863	-0.263892	0.013	0.017	1	not significant
ENSG00000166716-ZNF592	ZNF592	0.0608188	-0.482062	0.017	0.022	1	not significant
ENSG00000004139-SARM1	SARM1	0.0608851	0.456905	0.022	0.017	1	not significant
ENSG00000185338-SOCS1	SOCS1	0.0608955	0.313115	0.046	0.039	1	not significant
ENSG00000163026-WDCP	WDCP	0.0609137	0.393427	0.016	0.012	1	not significant
ENSG00000137404-NRM	NRM	0.0610128	-0.523327	0.013	0.018	1	not significant
ENSG00000119231-SENP5	SENP5	0.0610495	0.213128	0.074	0.065	1	not significant
ENSG00000137074-APTX	APTX	0.0610865	-0.298709	0.05	0.058	1	not significant
ENSG00000204713-TRIM27	TRIM27	0.0611608	0.160294	0.067	0.059	1	not significant
ENSG00000168883-USP39	USP39	0.0612383	0.262738	0.058	0.05	1	not significant
ENSG00000214894-LINC00243	LINC00243	0.0612478	0.351151	0.037	0.03	1	not significant
ENSG00000248508-SRP14-AS1	SRP14-AS1	0.0612792	0.202561	0.039	0.033	1	not significant
ENSG00000115568-ZNF142	ZNF142	0.061348	0.420977	0.014	0.01	1	not significant
ENSG00000135778-NTPCR	NTPCR	0.0614878	0.166411	0.051	0.043	1	not significant
ENSG00000167280-ENGASE	ENGASE	0.061518	0.617776	0.015	0.011	1	not significant
ENSG00000143156-NME7	NME7	0.0615262	-0.129881	0.079	0.089	1	not significant
ENSG00000175198-PCCA	PCCA	0.0615628	0.339001	0.044	0.037	1	not significant
ENSG00000118246-FASTKD2	FASTKD2	0.0615649	0.275674	0.059	0.051	1	not significant
ENSG00000188785-ZNF548	ZNF548	0.0615675	-0.240756	0.016	0.021	1	not significant
ENSG00000102580-DNAJC3	DNAJC3	0.061612	0.0941454	0.124	0.112	1	not significant
ENSG00000261609-GAN	GAN	0.0616502	-0.606416	0.008	0.012	1	not significant
ENSG00000155849-ELMO1	ELMO1	0.0617906	-0.13972	0.145	0.157	1	not significant
ENSG00000116809-ZBTB17	ZBTB17	0.0617908	-0.423957	0.013	0.018	1	not significant
ENSG00000116221-MRPL37	MRPL37	0.0619344	0.228803	0.056	0.048	1	not significant
ENSG00000171943-SRGAP2C	SRGAP2C	0.0620437	0.331421	0.024	0.019	1	not significant
ENSG00000259431-THTPA	THTPA	0.0623623	0.136435	0.01	0.007	1	not significant
ENSG00000055609-KMT2C	KMT2C	0.0623736	0.153254	0.173	0.16	1	not significant
ENSG00000173141-MRPL57	MRPL57	0.0623991	0.11683	0.282	0.268	1	not significant
ENSG00000138641-HERC3	HERC3	0.0626796	-0.144996	0.058	0.067	1	not significant
ENSG00000197965-MPZL1	MPZL1	0.0627434	0.494433	0.012	0.008	1	not significant
ENSG00000168564-CDKN2AIP	CDKN2AIP	0.0627776	0.181264	0.126	0.115	1	not significant
ENSG00000001036-FUCA2	FUCA2	0.0628269	0.616111	0.014	0.01	1	not significant
ENSG00000140299-BNIP2	BNIP2	0.0629838	-0.132051	0.158	0.171	1	not significant
ENSG00000136492-BRIP1	BRIP1	0.0629956	0.444112	0.012	0.008	1	not significant
ENSG00000113648-H2AFY	H2AFY	0.0630999	0.144037	0.107	0.096	1	not significant
ENSG00000121879-PIK3CA	PIK3CA	0.0635023	0.256066	0.075	0.066	1	not significant
ENSG00000120662-MTRF1	MTRF1	0.0635292	-0.353994	0.036	0.043	1	not significant
ENSG00000116685-KIAA2013	KIAA2013	0.0635499	0.553009	0.02	0.015	1	not significant
ENSG00000170379-TCAF2	TCAF2	0.0635945	-0.292915	0.033	0.04	1	not significant
ENSG00000213793-ZNF888	ZNF888	0.0636367	-0.433324	0.011	0.015	1	not significant
ENSG00000057935-MTA3	MTA3	0.063915	0.367043	0.039	0.032	1	not significant
ENSG00000149016-TUT1	TUT1	0.0640201	0.388239	0.018	0.013	1	not significant
ENSG00000172086-KRCC1	KRCC1	0.0641533	-0.155202	0.117	0.129	1	not significant
ENSG00000092931-MFSD11	MFSD11	0.0642598	-0.300546	0.045	0.053	1	not significant
ENSG00000159917-ZNF235	ZNF235	0.0644858	-0.290264	0.017	0.022	1	not significant
ENSG00000248487-ABHD14A	ABHD14A	0.0645878	-0.142127	0.096	0.106	1	not significant
ENSG00000100991-TRPC4AP	TRPC4AP	0.0648617	-0.0762995	0.093	0.104	1	not significant
ENSG00000158019-BABAM2	BABAM2	0.0649086	0.118972	0.141	0.129	1	not significant
ENSG00000155868-MED7	MED7	0.0649417	0.281909	0.052	0.045	1	not significant
ENSG00000106305-AIMP2	AIMP2	0.0649621	0.250907	0.028	0.022	1	not significant
ENSG00000158793-NIT1	NIT1	0.0650328	0.255045	0.047	0.04	1	not significant
ENSG00000099849-RASSF7	RASSF7	0.0651055	-0.106792	0.087	0.097	1	not significant
ENSG00000273018-FAM106A	FAM106A	0.0651636	0.406305	0.013	0.009	1	not significant
ENSG00000204186-ZDBF2	ZDBF2	0.0654594	0.64918	0.014	0.01	1	not significant
ENSG00000111845-PAK1IP1	PAK1IP1	0.065601	0.213984	0.038	0.031	1	not significant
ENSG00000125149-C16orf70	C16orf70	0.0656872	-0.591312	0.009	0.013	1	not significant
ENSG00000118046-STK11	STK11	0.0657057	0.441856	0.025	0.019	1	not significant
ENSG00000205758-CRYZL1	CRYZL1	0.0657345	0.263261	0.076	0.067	1	not significant
ENSG00000152778-IFIT5	IFIT5	0.0657404	0.167246	0.05	0.043	1	not significant
ENSG00000156469-MTERF3	MTERF3	0.0658108	0.193004	0.031	0.025	1	not significant
ENSG00000166508-MCM7	MCM7	0.0658425	-0.152984	0.039	0.047	1	not significant
ENSG00000163214-DHX57	DHX57	0.0658567	0.339162	0.03	0.024	1	not significant
ENSG00000167797-CDK2AP2	CDK2AP2	0.0661014	0.151881	0.193	0.18	1	not significant
ENSG00000179454-KLHL28	KLHL28	0.0661276	-0.35967	0.058	0.066	1	not significant
ENSG00000165246-NLGN4Y	NLGN4Y	0.0662018	-0.3189	0.009	0.013	1	not significant
ENSG00000177989-ODF3B	ODF3B	0.0662233	0.401223	0.023	0.018	1	not significant
ENSG00000204922-UQCC3	UQCC3	0.0662976	0.184661	0.081	0.072	1	not significant
ENSG00000136111-TBC1D4	TBC1D4	0.0665005	0.448231	0.031	0.025	1	not significant
ENSG00000082213-C5orf22	C5orf22	0.0666529	0.323224	0.036	0.03	1	not significant
ENSG00000197223-C1D	C1D	0.066773	0.0925928	0.178	0.164	1	not significant
ENSG00000073417-PDE8A	PDE8A	0.066886	-0.283728	0.03	0.037	1	not significant
ENSG00000111671-SPSB2	SPSB2	0.0669017	0.250524	0.034	0.027	1	not significant
ENSG00000103152-MPG	MPG	0.066931	0.0890409	0.135	0.123	1	not significant
ENSG00000125734-GPR108	GPR108	0.06697	-0.218493	0.055	0.063	1	not significant
ENSG00000182919-C11orf54	C11orf54	0.0670272	0.345584	0.078	0.07	1	not significant
ENSG00000117000-RLF	RLF	0.0670653	-0.102132	0.111	0.123	1	not significant
ENSG00000135446-CDK4	CDK4	0.0671929	0.292135	0.051	0.043	1	not significant
ENSG00000197713-RPE	RPE	0.0671936	-0.371558	0.02	0.025	1	not significant
ENSG00000233730-LINC01765	LINC01765	0.0672739	0.398003	0.026	0.02	1	not significant
ENSG00000198056-PRIM1	PRIM1	0.0672901	0.261466	0.058	0.05	1	not significant
ENSG00000111331-OAS3	OAS3	0.0673231	0.44047	0.017	0.013	1	not significant
ENSG00000205544-TMEM256	TMEM256	0.0674116	0.0832045	0.197	0.182	1	not significant
ENSG00000115758-ODC1	ODC1	0.0675225	0.147029	0.131	0.118	1	not significant
ENSG00000126756-UXT	UXT	0.0676605	0.0826998	0.458	0.447	1	not significant
ENSG00000166477-LEO1	LEO1	0.06772	-0.190066	0.056	0.065	1	not significant
ENSG00000182866-LCK	LCK	0.0677275	-0.0810279	0.302	0.318	1	not significant
ENSG00000114902-SPCS1	SPCS1	0.0677927	0.0757662	0.412	0.398	1	not significant
ENSG00000198799-LRIG2	LRIG2	0.0678051	-0.323604	0.02	0.025	1	not significant
ENSG00000115286-NDUFS7	NDUFS7	0.067924	0.0369693	0.228	0.212	1	not significant
ENSG00000227500-SCAMP4	SCAMP4	0.0679423	0.421938	0.011	0.008	1	not significant
ENSG00000125630-POLR1B	POLR1B	0.0681588	-0.555897	0.01	0.013	1	not significant
ENSG00000151743-AMN1	AMN1	0.0682748	-0.192701	0.028	0.034	1	not significant
ENSG00000119912-IDE	IDE	0.068283	-0.197191	0.03	0.036	1	not significant
ENSG00000205189-ZBTB10	ZBTB10	0.0683296	0.334262	0.022	0.017	1	not significant
ENSG00000144029-MRPS5	MRPS5	0.0683307	0.0975654	0.182	0.168	1	not significant
ENSG00000214226-C17orf67	C17orf67	0.0684967	-0.268274	0.036	0.043	1	not significant
ENSG00000128513-POT1	POT1	0.0685464	0.260901	0.027	0.022	1	not significant
ENSG00000125863-MKKS	MKKS	0.0685682	0.240123	0.041	0.034	1	not significant
ENSG00000196586-MYO6	MYO6	0.0686002	0.313721	0.035	0.029	1	not significant
ENSG00000117640-MTFR1L	MTFR1L	0.0687317	-0.247498	0.03	0.037	1	not significant
ENSG00000121851-POLR3GL	POLR3GL	0.0687383	0.0997831	0.223	0.209	1	not significant
ENSG00000132879-FBXO44	FBXO44	0.068761	0.172751	0.033	0.027	1	not significant
ENSG00000060491-OGFR	OGFR	0.0688461	0.282675	0.043	0.036	1	not significant
ENSG00000186265-BTLA	BTLA	0.0689656	0.618733	0.011	0.007	1	not significant
ENSG00000197961-ZNF121	ZNF121	0.0690626	0.221286	0.037	0.031	1	not significant
ENSG00000100139-MICALL1	MICALL1	0.0691341	0.482	0.011	0.007	1	not significant
ENSG00000139266-MARCH9	MARCH9	0.0691796	0.392567	0.048	0.041	1	not significant
ENSG00000264112-AC015813.1	AC015813.1	0.0692775	0.269104	0.013	0.009	1	not significant
ENSG00000113272-THG1L	THG1L	0.0694072	-0.384703	0.021	0.027	1	not significant
ENSG00000141447-OSBPL1A	OSBPL1A	0.0696487	0.667591	0.01	0.007	1	not significant
ENSG00000168237-GLYCTK	GLYCTK	0.0696922	0.421669	0.019	0.015	1	not significant
ENSG00000173221-GLRX	GLRX	0.0697324	0.120059	0.181	0.169	1	not significant
ENSG00000156162-DPY19L4	DPY19L4	0.0698353	0.42593	0.027	0.022	1	not significant
ENSG00000213079-SCAF8	SCAF8	0.069845	-0.227277	0.089	0.099	1	not significant
ENSG00000144283-PKP4	PKP4	0.0700853	-0.331864	0.012	0.016	1	not significant
ENSG00000107537-PHYH	PHYH	0.0701158	0.244451	0.039	0.032	1	not significant
ENSG00000244625-MIATNB	MIATNB	0.0701168	-0.289607	0.036	0.043	1	not significant
ENSG00000106261-ZKSCAN1	ZKSCAN1	0.0702065	0.150562	0.073	0.064	1	not significant
ENSG00000169032-MAP2K1	MAP2K1	0.0702816	-0.21955	0.073	0.082	1	not significant
ENSG00000196387-ZNF140	ZNF140	0.0703829	0.294421	0.027	0.022	1	not significant
ENSG00000183648-NDUFB1	NDUFB1	0.0704189	0.0992114	0.331	0.316	1	not significant
ENSG00000169738-DCXR	DCXR	0.0704495	-0.214232	0.138	0.15	1	not significant
ENSG00000134352-IL6ST	IL6ST	0.0708055	0.207655	0.055	0.047	1	not significant
ENSG00000187210-GCNT1	GCNT1	0.0709285	0.454472	0.018	0.014	1	not significant
ENSG00000162616-DNAJB4	DNAJB4	0.0710127	0.16327	0.016	0.012	1	not significant
ENSG00000165512-ZNF22	ZNF22	0.0710439	0.147274	0.112	0.101	1	not significant
ENSG00000129226-CD68	CD68	0.0711225	0.374106	0.028	0.023	1	not significant
ENSG00000198169-ZNF251	ZNF251	0.0711691	0.19983	0.034	0.028	1	not significant
ENSG00000196544-BORCS6	BORCS6	0.0714634	-0.174678	0.045	0.053	1	not significant
ENSG00000121691-CAT	CAT	0.0718351	-0.193332	0.049	0.057	1	not significant
ENSG00000198258-UBL5	UBL5	0.0718811	0.0676672	0.566	0.555	1	not significant
ENSG00000156876-SASS6	SASS6	0.0720324	0.215385	0.044	0.037	1	not significant
ENSG00000196295-GARS-DT	GARS-DT	0.0720607	0.198631	0.05	0.042	1	not significant
ENSG00000129355-CDKN2D	CDKN2D	0.0721007	0.160822	0.165	0.153	1	not significant
ENSG00000103507-BCKDK	BCKDK	0.072171	-0.358485	0.013	0.018	1	not significant
ENSG00000091409-ITGA6	ITGA6	0.072185	-0.335765	0.018	0.022	1	not significant
ENSG00000100320-RBFOX2	RBFOX2	0.0722357	-0.27478	0.022	0.028	1	not significant
ENSG00000234608-MAPKAPK5-AS1	MAPKAPK5-AS1	0.0722877	0.115103	0.114	0.103	1	not significant
ENSG00000125772-GPCPD1	GPCPD1	0.072671	0.103542	0.184	0.171	1	not significant
ENSG00000007341-ST7L	ST7L	0.072858	-0.226901	0.029	0.035	1	not significant
ENSG00000245532-NEAT1	NEAT1	0.0730181	-0.117569	0.216	0.23	1	not significant
ENSG00000002549-LAP3	LAP3	0.0730354	-0.111823	0.075	0.084	1	not significant
ENSG00000198353-HOXC4	HOXC4	0.0730493	-0.474648	0.011	0.014	1	not significant
ENSG00000008405-CRY1	CRY1	0.0731246	0.396117	0.031	0.025	1	not significant
ENSG00000141873-SLC39A3	SLC39A3	0.0733238	0.242082	0.052	0.045	1	not significant
ENSG00000164111-ANXA5	ANXA5	0.0733866	-0.088181	0.202	0.216	1	not significant
ENSG00000121486-TRMT1L	TRMT1L	0.073411	0.373091	0.035	0.029	1	not significant
ENSG00000124788-ATXN1	ATXN1	0.0735589	-0.0787404	0.28	0.296	1	not significant
ENSG00000111229-ARPC3	ARPC3	0.0737465	0.0593062	0.678	0.672	1	not significant
ENSG00000101337-TM9SF4	TM9SF4	0.0738406	-0.361982	0.03	0.036	1	not significant
ENSG00000113387-SUB1	SUB1	0.0740772	0.0382325	0.527	0.505	1	not significant
ENSG00000171988-JMJD1C	JMJD1C	0.0741105	0.121949	0.264	0.25	1	not significant
ENSG00000135842-NIBAN1	NIBAN1	0.074161	-0.134175	0.171	0.182	1	not significant
ENSG00000005486-RHBDD2	RHBDD2	0.0741649	0.117007	0.071	0.062	1	not significant
ENSG00000078668-VDAC3	VDAC3	0.0742577	0.0843647	0.173	0.16	1	not significant
ENSG00000120705-ETF1	ETF1	0.0743382	-0.191031	0.044	0.051	1	not significant
ENSG00000085719-CPNE3	CPNE3	0.0744358	0.150067	0.166	0.153	1	not significant
ENSG00000141378-PTRH2	PTRH2	0.0744833	0.320339	0.033	0.027	1	not significant
ENSG00000115540-MOB4	MOB4	0.074609	0.131471	0.128	0.116	1	not significant
ENSG00000187741-FANCA	FANCA	0.0746462	-0.565806	0.008	0.012	1	not significant
ENSG00000197054-ZNF763	ZNF763	0.0746496	-0.745936	0.007	0.01	1	not significant
ENSG00000168685-IL7R	IL7R	0.074714	0.0683942	0.576	0.566	1	not significant
ENSG00000070718-AP3M2	AP3M2	0.0749046	0.280985	0.036	0.03	1	not significant
ENSG00000132394-EEFSEC	EEFSEC	0.0749396	-0.224651	0.043	0.051	1	not significant
ENSG00000237943-PRKCQ-AS1	PRKCQ-AS1	0.0750981	-0.145127	0.146	0.158	1	not significant
ENSG00000174989-FBXW8	FBXW8	0.0751418	-0.013148	0.017	0.013	1	not significant
ENSG00000104870-FCGRT	FCGRT	0.0751918	-0.291792	0.034	0.04	1	not significant
ENSG00000143507-DUSP10	DUSP10	0.0752763	0.152755	0.058	0.05	1	not significant
ENSG00000155097-ATP6V1C1	ATP6V1C1	0.075338	0.311957	0.04	0.034	1	not significant
ENSG00000197562-RAB40C	RAB40C	0.0753388	-0.389735	0.007	0.01	1	not significant
ENSG00000120063-GNA13	GNA13	0.0753409	-0.10963	0.096	0.107	1	not significant
ENSG00000111335-OAS2	OAS2	0.0753641	0.155417	0.079	0.07	1	not significant
ENSG00000000460-C1orf112	C1orf112	0.0753916	0.542708	0.015	0.011	1	not significant
ENSG00000066027-PPP2R5A	PPP2R5A	0.0754837	0.144154	0.128	0.117	1	not significant
ENSG00000023572-GLRX2	GLRX2	0.0755446	0.356855	0.053	0.045	1	not significant
ENSG00000179833-SERTAD2	SERTAD2	0.0756183	-0.336673	0.028	0.034	1	not significant
ENSG00000148090-AUH	AUH	0.0756396	0.184695	0.077	0.068	1	not significant
ENSG00000088888-MAVS	MAVS	0.0757616	0.25943	0.025	0.02	1	not significant
ENSG00000183117-CSMD1	CSMD1	0.0763489	0.173498	0.076	0.067	1	not significant
ENSG00000198663-C6orf89	C6orf89	0.0765011	0.23552	0.069	0.06	1	not significant
ENSG00000136280-CCM2	CCM2	0.0765182	0.0774073	0.187	0.174	1	not significant
ENSG00000132286-TIMM10B	TIMM10B	0.0765393	0.286107	0.035	0.029	1	not significant
ENSG00000110025-SNX15	SNX15	0.0767238	0.278627	0.025	0.02	1	not significant
ENSG00000133104-SPART	SPART	0.0769581	0.376937	0.014	0.01	1	not significant
ENSG00000174886-NDUFA11	NDUFA11	0.077074	0.101055	0.353	0.342	1	not significant
ENSG00000165406-MARCH8	MARCH8	0.0770925	-0.145298	0.049	0.057	1	not significant
ENSG00000164985-PSIP1	PSIP1	0.0772328	0.0580331	0.401	0.382	1	not significant
ENSG00000095951-HIVEP1	HIVEP1	0.0772496	0.14177	0.062	0.054	1	not significant
ENSG00000035687-ADSS	ADSS	0.0775488	0.102305	0.214	0.201	1	not significant
ENSG00000231389-HLA-DPA1	HLA-DPA1	0.0775797	-0.0530449	0.441	0.455	1	not significant
ENSG00000177465-ACOT4	ACOT4	0.0777681	0.533666	0.013	0.01	1	not significant
ENSG00000087087-SRRT	SRRT	0.0778979	0.263266	0.066	0.058	1	not significant
ENSG00000134802-SLC43A3	SLC43A3	0.077929	-0.459597	0.009	0.012	1	not significant
ENSG00000125484-GTF3C4	GTF3C4	0.0779966	0.23148	0.015	0.011	1	not significant
ENSG00000075131-TIPIN	TIPIN	0.0781263	0.481533	0.025	0.02	1	not significant
ENSG00000171723-GPHN	GPHN	0.0781549	-0.235319	0.026	0.032	1	not significant
ENSG00000141101-NOB1	NOB1	0.0782867	0.151291	0.07	0.062	1	not significant
ENSG00000183323-CCDC125	CCDC125	0.0783609	0.363921	0.022	0.018	1	not significant
ENSG00000267871-ZNF460-AS1	ZNF460-AS1	0.0786353	0.799564	0.01	0.007	1	not significant
ENSG00000269834-ZNF528-AS1	ZNF528-AS1	0.0787677	-0.487122	0.016	0.02	1	not significant
ENSG00000177697-CD151	CD151	0.0789647	-0.374066	0.035	0.041	1	not significant
ENSG00000276216-AC245014.3	AC245014.3	0.0790047	0.294599	0.027	0.021	1	not significant
ENSG00000148290-SURF1	SURF1	0.0791178	0.159366	0.132	0.121	1	not significant
ENSG00000075391-RASAL2	RASAL2	0.0791708	-0.553307	0.012	0.016	1	not significant
ENSG00000156804-FBXO32	FBXO32	0.079341	-0.161487	0.091	0.101	1	not significant
ENSG00000234684-SDCBP2-AS1	SDCBP2-AS1	0.0793428	0.37765	0.024	0.019	1	not significant
ENSG00000170584-NUDCD2	NUDCD2	0.0793467	0.107543	0.1	0.09	1	not significant
ENSG00000108107-RPL28	RPL28	0.0794679	-0.0171082	0.998	0.998	1	not significant
ENSG00000162735-PEX19	PEX19	0.0796403	-0.226401	0.035	0.042	1	not significant
ENSG00000175215-CTDSP2	CTDSP2	0.0797633	0.151856	0.069	0.06	1	not significant
ENSG00000005100-DHX33	DHX33	0.079881	0.126466	0.013	0.009	1	not significant
ENSG00000276070-CCL4L2	CCL4L2	0.0800432	0.0950672	0.188	0.173	1	not significant
ENSG00000148218-ALAD	ALAD	0.080091	-0.19289	0.019	0.024	1	not significant
ENSG00000257242-LINC01619	LINC01619	0.0802774	-0.167326	0.167	0.179	1	not significant
ENSG00000011304-PTBP1	PTBP1	0.0803016	-0.166398	0.064	0.073	1	not significant
ENSG00000145819-ARHGAP26	ARHGAP26	0.0803643	-0.12094	0.167	0.179	1	not significant
ENSG00000117090-SLAMF1	SLAMF1	0.0804114	-0.358392	0.023	0.028	1	not significant
ENSG00000257949-TEN1	TEN1	0.0804881	-0.369801	0.025	0.03	1	not significant
ENSG00000116918-TSNAX	TSNAX	0.0805269	0.105382	0.093	0.083	1	not significant
ENSG00000076984-MAP2K7	MAP2K7	0.0805269	-0.363521	0.023	0.028	1	not significant
ENSG00000116171-SCP2	SCP2	0.0805464	0.124291	0.166	0.154	1	not significant
ENSG00000179051-RCC2	RCC2	0.0806631	-0.346453	0.023	0.028	1	not significant
ENSG00000204227-RING1	RING1	0.0806949	0.209857	0.055	0.048	1	not significant
ENSG00000165355-FBXO33	FBXO33	0.0808428	0.118698	0.074	0.065	1	not significant
ENSG00000185480-PARPBP	PARPBP	0.0809648	-0.586527	0.009	0.013	1	not significant
ENSG00000139233-LLPH	LLPH	0.0812222	0.0557447	0.15	0.137	1	not significant
ENSG00000271737-AC008608.2	AC008608.2	0.0812482	-0.496374	0.01	0.013	1	not significant
ENSG00000187514-PTMA	PTMA	0.0813179	0.0214032	0.977	0.977	1	not significant
ENSG00000267040-AC027097.1	AC027097.1	0.0814608	-0.259011	0.015	0.019	1	not significant
ENSG00000231889-TRAF3IP2-AS1	TRAF3IP2-AS1	0.0815781	-0.324977	0.026	0.031	1	not significant
ENSG00000138750-NUP54	NUP54	0.0817141	0.227691	0.074	0.065	1	not significant
ENSG00000118058-KMT2A	KMT2A	0.0817729	-0.0819476	0.337	0.351	1	not significant
ENSG00000159363-ATP13A2	ATP13A2	0.0818396	-0.472776	0.009	0.013	1	not significant
ENSG00000158773-USF1	USF1	0.0819669	-0.292345	0.038	0.045	1	not significant
ENSG00000177738-AC025171.1	AC025171.1	0.0819794	-0.163398	0.032	0.038	1	not significant
ENSG00000196968-FUT11	FUT11	0.0820135	-0.120952	0.039	0.046	1	not significant
ENSG00000182534-MXRA7	MXRA7	0.0820148	-0.09421	0.139	0.152	1	not significant
ENSG00000032219-ARID4A	ARID4A	0.0823067	0.0899451	0.17	0.157	1	not significant
ENSG00000275066-SYNRG	SYNRG	0.0823674	0.0645017	0.208	0.194	1	not significant
ENSG00000113621-TXNDC15	TXNDC15	0.082398	-0.335036	0.047	0.054	1	not significant
ENSG00000034677-RNF19A	RNF19A	0.0824144	-0.0820612	0.362	0.377	1	not significant
ENSG00000010322-NISCH	NISCH	0.0824221	0.223935	0.043	0.036	1	not significant
ENSG00000121988-ZRANB3	ZRANB3	0.0824685	-0.240339	0.023	0.028	1	not significant
ENSG00000113971-NPHP3	NPHP3	0.0824919	-0.202693	0.09	0.099	1	not significant
ENSG00000173200-PARP15	PARP15	0.0825736	0.195112	0.099	0.089	1	not significant
ENSG00000105185-PDCD5	PDCD5	0.0825876	0.130397	0.224	0.211	1	not significant
ENSG00000111142-METAP2	METAP2	0.0826534	-0.0973442	0.183	0.196	1	not significant
ENSG00000182310-SPACA6	SPACA6	0.0827101	0.59272	0.012	0.009	1	not significant
ENSG00000174106-LEMD3	LEMD3	0.0827244	0.311207	0.056	0.048	1	not significant
ENSG00000135426-TESPA1	TESPA1	0.0828666	0.0925605	0.061	0.053	1	not significant
ENSG00000177879-AP3S1	AP3S1	0.0829137	-0.0680149	0.128	0.14	1	not significant
ENSG00000102226-USP11	USP11	0.0830519	0.104132	0.077	0.068	1	not significant
ENSG00000035115-SH3YL1	SH3YL1	0.0831838	0.209409	0.04	0.034	1	not significant
ENSG00000179456-ZBTB18	ZBTB18	0.0832154	-0.719312	0.01	0.014	1	not significant
ENSG00000188641-DPYD	DPYD	0.0832177	0.0702141	0.209	0.195	1	not significant
ENSG00000055130-CUL1	CUL1	0.0832242	-0.0840118	0.084	0.094	1	not significant
ENSG00000135537-AFG1L	AFG1L	0.0833146	0.28585	0.014	0.01	1	not significant
ENSG00000135018-UBQLN1	UBQLN1	0.0834687	-0.0857605	0.064	0.072	1	not significant
ENSG00000133318-RTN3	RTN3	0.0836241	0.163478	0.121	0.11	1	not significant
ENSG00000002834-LASP1	LASP1	0.0837345	0.230105	0.066	0.058	1	not significant
ENSG00000171806-METTL18	METTL18	0.0838125	-0.241036	0.045	0.051	1	not significant
ENSG00000125844-RRBP1	RRBP1	0.0838391	0.233255	0.053	0.046	1	not significant
ENSG00000105849-TWISTNB	TWISTNB	0.0839607	0.252893	0.051	0.044	1	not significant
ENSG00000116857-TMEM9	TMEM9	0.0839931	0.217225	0.055	0.048	1	not significant
ENSG00000172687-ZNF738	ZNF738	0.0842365	-0.322063	0.03	0.036	1	not significant
ENSG00000242852-ZNF709	ZNF709	0.0842842	0.297038	0.019	0.015	1	not significant
ENSG00000072062-PRKACA	PRKACA	0.0843102	-0.26297	0.026	0.032	1	not significant
ENSG00000136877-FPGS	FPGS	0.0843113	0.255606	0.031	0.026	1	not significant
ENSG00000143924-EML4	EML4	0.0843743	-0.0649822	0.532	0.54	1	not significant
ENSG00000125611-CHCHD5	CHCHD5	0.0844389	0.0724501	0.127	0.115	1	not significant
ENSG00000165283-STOML2	STOML2	0.0846242	0.16391	0.089	0.08	1	not significant
ENSG00000241878-PISD	PISD	0.0846436	0.418005	0.025	0.02	1	not significant
ENSG00000163781-TOPBP1	TOPBP1	0.0847009	0.206352	0.092	0.083	1	not significant
ENSG00000100632-ERH	ERH	0.0848514	0.115188	0.342	0.328	1	not significant
ENSG00000100650-SRSF5	SRSF5	0.0848941	0.041707	0.697	0.687	1	not significant
ENSG00000031691-CENPQ	CENPQ	0.0849146	0.279487	0.03	0.025	1	not significant
ENSG00000166313-APBB1	APBB1	0.0850146	0.278774	0.023	0.018	1	not significant
ENSG00000051620-HEBP2	HEBP2	0.0850504	0.0727452	0.161	0.149	1	not significant
ENSG00000156875-MFSD14A	MFSD14A	0.0850986	-0.162969	0.07	0.079	1	not significant
ENSG00000175931-UBE2O	UBE2O	0.0851364	0.293144	0.028	0.023	1	not significant
ENSG00000044446-PHKA2	PHKA2	0.08516	0.47377	0.018	0.014	1	not significant
ENSG00000137502-RAB30	RAB30	0.0852955	0.251313	0.029	0.024	1	not significant
ENSG00000136783-NIPSNAP3A	NIPSNAP3A	0.0853172	-0.170462	0.023	0.028	1	not significant
ENSG00000100445-SDR39U1	SDR39U1	0.0853327	-0.0711115	0.099	0.109	1	not significant
ENSG00000155111-CDK19	CDK19	0.0853537	-0.247463	0.046	0.053	1	not significant
ENSG00000147050-KDM6A	KDM6A	0.0853883	-0.0798915	0.071	0.08	1	not significant
ENSG00000171840-NINJ2	NINJ2	0.0853946	-0.30199	0.027	0.033	1	not significant
ENSG00000213999-MEF2B	MEF2B	0.0854891	0.468598	0.011	0.008	1	not significant
ENSG00000120519-SLC10A7	SLC10A7	0.0855641	0.229472	0.028	0.023	1	not significant
ENSG00000065883-CDK13	CDK13	0.0856533	-0.193071	0.103	0.113	1	not significant
ENSG00000164300-SERINC5	SERINC5	0.085834	0.323339	0.04	0.034	1	not significant
ENSG00000116791-CRYZ	CRYZ	0.0860916	0.194394	0.037	0.031	1	not significant
ENSG00000135597-REPS1	REPS1	0.0862596	0.201125	0.046	0.039	1	not significant
ENSG00000249915-PDCD6	PDCD6	0.0866238	0.119305	0.242	0.229	1	not significant
ENSG00000104381-GDAP1	GDAP1	0.0866524	0.235427	0.017	0.013	1	not significant
ENSG00000165502-RPL36AL	RPL36AL	0.0867315	-0.0364476	0.826	0.837	1	not significant
ENSG00000119787-ATL2	ATL2	0.0867363	0.226935	0.033	0.027	1	not significant
ENSG00000196660-SLC30A10	SLC30A10	0.0867695	0.252567	0.04	0.033	1	not significant
ENSG00000138050-THUMPD2	THUMPD2	0.0867965	0.152345	0.043	0.036	1	not significant
ENSG00000174206-C12orf66	C12orf66	0.0868467	-0.531107	0.008	0.011	1	not significant
ENSG00000213782-DDX47	DDX47	0.0868736	-0.394851	0.008	0.011	1	not significant
ENSG00000165118-C9orf64	C9orf64	0.0871194	-0.530092	0.011	0.014	1	not significant
ENSG00000107020-PLGRKT	PLGRKT	0.0874178	0.143942	0.061	0.054	1	not significant
ENSG00000110917-MLEC	MLEC	0.0874784	-0.217641	0.08	0.089	1	not significant
ENSG00000187024-PTRH1	PTRH1	0.0876925	0.33386	0.044	0.037	1	not significant
ENSG00000082458-DLG3	DLG3	0.087824	-0.218163	0.031	0.036	1	not significant
ENSG00000197530-MIB2	MIB2	0.0878905	0.217611	0.091	0.082	1	not significant
ENSG00000140694-PARN	PARN	0.0880287	0.126429	0.085	0.076	1	not significant
ENSG00000288044-AL096870.8	AL096870.8	0.0881325	-0.303608	0.02	0.025	1	not significant
ENSG00000196466-ZNF799	ZNF799	0.0882178	0.51198	0.016	0.012	1	not significant
ENSG00000137871-ZNF280D	ZNF280D	0.0882236	0.0680638	0.08	0.071	1	not significant
ENSG00000160551-TAOK1	TAOK1	0.0884066	-0.165226	0.059	0.067	1	not significant
ENSG00000048649-RSF1	RSF1	0.0884293	-0.0474794	0.273	0.288	1	not significant
ENSG00000144362-PHOSPHO2	PHOSPHO2	0.0885143	0.320762	0.022	0.018	1	not significant
ENSG00000198756-COLGALT2	COLGALT2	0.0886499	-0.553695	0.011	0.015	1	not significant
ENSG00000031823-RANBP3	RANBP3	0.0887002	0.331454	0.037	0.031	1	not significant
ENSG00000266714-MYO15B	MYO15B	0.0887951	0.512422	0.011	0.007	1	not significant
ENSG00000178209-PLEC	PLEC	0.0887961	-0.2051	0.034	0.041	1	not significant
ENSG00000175455-CCDC14	CCDC14	0.0891635	0.141269	0.094	0.084	1	not significant
ENSG00000175895-PLEKHF2	PLEKHF2	0.0891923	-0.129564	0.055	0.063	1	not significant
ENSG00000005075-POLR2J	POLR2J	0.0894054	0.116403	0.151	0.139	1	not significant
ENSG00000111276-CDKN1B	CDKN1B	0.0895529	0.0353869	0.248	0.234	1	not significant
ENSG00000106012-IQCE	IQCE	0.0895797	-0.144466	0.014	0.018	1	not significant
ENSG00000179021-C3orf38	C3orf38	0.0897462	0.121366	0.05	0.043	1	not significant
ENSG00000128731-HERC2	HERC2	0.0897546	-0.147198	0.117	0.128	1	not significant
ENSG00000198885-ITPRIPL1	ITPRIPL1	0.0898423	-0.443343	0.021	0.026	1	not significant
ENSG00000101224-CDC25B	CDC25B	0.0899785	0.192127	0.061	0.053	1	not significant
ENSG00000086504-MRPL28	MRPL28	0.0899996	0.225507	0.085	0.076	1	not significant
ENSG00000071205-ARHGAP10	ARHGAP10	0.0901416	-0.245717	0.02	0.025	1	not significant
ENSG00000134077-THUMPD3	THUMPD3	0.0901573	-0.200441	0.064	0.072	1	not significant
ENSG00000158526-TSR2	TSR2	0.090189	0.112266	0.095	0.085	1	not significant
ENSG00000142528-ZNF473	ZNF473	0.0902064	-0.483281	0.011	0.015	1	not significant
ENSG00000013725-CD6	CD6	0.0902216	-0.0502336	0.124	0.136	1	not significant
ENSG00000171735-CAMTA1	CAMTA1	0.0902609	0.0717223	0.14	0.129	1	not significant
ENSG00000232442-MHENCR	MHENCR	0.0902976	0.152696	0.129	0.118	1	not significant
ENSG00000158636-EMSY	EMSY	0.0903027	-0.157645	0.078	0.087	1	not significant
ENSG00000128309-MPST	MPST	0.0903925	0.270241	0.031	0.026	1	not significant
ENSG00000176915-ANKLE2	ANKLE2	0.0905621	0.139107	0.093	0.084	1	not significant
ENSG00000100564-PIGH	PIGH	0.0905851	-0.162689	0.05	0.057	1	not significant
ENSG00000069943-PIGB	PIGB	0.0909887	0.255963	0.032	0.026	1	not significant
ENSG00000137776-SLTM	SLTM	0.0910028	0.139877	0.284	0.272	1	not significant
ENSG00000143742-SRP9	SRP9	0.0910079	0.0553973	0.312	0.297	1	not significant
ENSG00000101928-MOSPD1	MOSPD1	0.0911501	0.263814	0.022	0.018	1	not significant
ENSG00000225975-LINC01534	LINC01534	0.0912321	-0.461503	0.011	0.015	1	not significant
ENSG00000215244-LINC02649	LINC02649	0.0912337	0.363782	0.026	0.021	1	not significant
ENSG00000138286-FAM149B1	FAM149B1	0.0913889	0.333524	0.018	0.014	1	not significant
ENSG00000085377-PREP	PREP	0.0914069	0.329555	0.055	0.048	1	not significant
ENSG00000096968-JAK2	JAK2	0.0915132	0.277041	0.067	0.059	1	not significant
ENSG00000110514-MADD	MADD	0.0915399	-0.381787	0.025	0.03	1	not significant
ENSG00000188313-PLSCR1	PLSCR1	0.0916104	0.23571	0.087	0.079	1	not significant
ENSG00000135452-TSPAN31	TSPAN31	0.0918126	0.239859	0.045	0.038	1	not significant
ENSG00000110651-CD81	CD81	0.0919193	0.0854041	0.441	0.428	1	not significant
ENSG00000155287-SLC25A28	SLC25A28	0.0919243	0.0635618	0.067	0.059	1	not significant
ENSG00000141499-WRAP53	WRAP53	0.0922107	-0.597198	0.012	0.015	1	not significant
ENSG00000095906-NUBP2	NUBP2	0.0922316	0.100923	0.094	0.084	1	not significant
ENSG00000104343-UBE2W	UBE2W	0.0922682	0.292605	0.078	0.07	1	not significant
ENSG00000125868-DSTN	DSTN	0.0923436	0.0909093	0.194	0.18	1	not significant
ENSG00000236810-ELOA-AS1	ELOA-AS1	0.0923815	-0.331527	0.022	0.027	1	not significant
ENSG00000186815-TPCN1	TPCN1	0.0927105	-0.314016	0.011	0.015	1	not significant
ENSG00000179526-SHARPIN	SHARPIN	0.0927631	0.141203	0.085	0.076	1	not significant
ENSG00000068745-IP6K2	IP6K2	0.0927805	0.144417	0.134	0.124	1	not significant
ENSG00000160194-NDUFV3	NDUFV3	0.0928346	0.227808	0.085	0.076	1	not significant
ENSG00000245164-LINC00861	LINC00861	0.0928644	0.0934451	0.263	0.25	1	not significant
ENSG00000144161-ZC3H8	ZC3H8	0.0928748	0.230557	0.09	0.081	1	not significant
ENSG00000283696-AL592295.4	AL592295.4	0.0928774	-0.674181	0.007	0.01	1	not significant
ENSG00000116793-PHTF1	PHTF1	0.0928933	-0.27371	0.045	0.052	1	not significant
ENSG00000263072-ZNF213-AS1	ZNF213-AS1	0.0931135	-0.288551	0.023	0.028	1	not significant
ENSG00000109756-RAPGEF2	RAPGEF2	0.0933544	0.287675	0.035	0.029	1	not significant
ENSG00000116852-KIF21B	KIF21B	0.0937133	0.263364	0.03	0.025	1	not significant
ENSG00000156374-PCGF6	PCGF6	0.0938501	-0.212078	0.042	0.048	1	not significant
ENSG00000121892-PDS5A	PDS5A	0.0938529	0.136576	0.131	0.121	1	not significant
ENSG00000198252-STYX	STYX	0.0938607	0.214582	0.097	0.088	1	not significant
ENSG00000115525-ST3GAL5	ST3GAL5	0.0938938	0.233274	0.087	0.078	1	not significant
ENSG00000167393-PPP2R3B	PPP2R3B	0.0942373	0.438461	0.014	0.011	1	not significant
ENSG00000286931-AL136419.3	AL136419.3	0.0943032	0.376262	0.014	0.011	1	not significant
ENSG00000083457-ITGAE	ITGAE	0.0943657	0.174969	0.167	0.157	1	not significant
ENSG00000108848-LUC7L3	LUC7L3	0.094446	0.0639387	0.379	0.365	1	not significant
ENSG00000137947-GTF2B	GTF2B	0.0945213	-0.0849961	0.148	0.16	1	not significant
ENSG00000236204-LINC01376	LINC01376	0.0945543	-0.477748	0.007	0.01	1	not significant
ENSG00000183878-UTY	UTY	0.094577	0.102831	0.188	0.176	1	not significant
ENSG00000187630-DHRS4L2	DHRS4L2	0.0946384	0.290001	0.034	0.028	1	not significant
ENSG00000155307-SAMSN1	SAMSN1	0.0946773	0.104358	0.261	0.248	1	not significant
ENSG00000014919-COX15	COX15	0.0947534	0.188126	0.037	0.031	1	not significant
ENSG00000175048-ZDHHC14	ZDHHC14	0.0949074	-0.555039	0.009	0.012	1	not significant
ENSG00000139626-ITGB7	ITGB7	0.0950062	0.198115	0.045	0.039	1	not significant
ENSG00000177600-RPLP2	RPLP2	0.0950419	0.0165194	0.999	0.999	1	not significant
ENSG00000243449-C4orf48	C4orf48	0.0950579	0.089675	0.172	0.16	1	not significant
ENSG00000089057-SLC23A2	SLC23A2	0.0951712	0.132886	0.051	0.044	1	not significant
ENSG00000128050-PAICS	PAICS	0.0951875	-0.53198	0.019	0.024	1	not significant
ENSG00000107581-EIF3A	EIF3A	0.0952648	-0.0858989	0.201	0.213	1	not significant
ENSG00000167604-NFKBID	NFKBID	0.0952793	-0.257515	0.009	0.012	1	not significant
ENSG00000140395-WDR61	WDR61	0.095302	0.18102	0.092	0.083	1	not significant
ENSG00000187626-ZKSCAN4	ZKSCAN4	0.0953878	0.589869	0.01	0.007	1	not significant
ENSG00000119777-TMEM214	TMEM214	0.095441	-0.408225	0.012	0.016	1	not significant
ENSG00000106682-EIF4H	EIF4H	0.0954771	0.254317	0.113	0.103	1	not significant
ENSG00000166794-PPIB	PPIB	0.0954896	0.0797309	0.533	0.519	1	not significant
ENSG00000130305-NSUN5	NSUN5	0.0956407	0.0178123	0.068	0.06	1	not significant
ENSG00000182362-YBEY	YBEY	0.0956531	-0.206495	0.043	0.05	1	not significant
ENSG00000011638-TMEM159	TMEM159	0.0957551	0.165831	0.034	0.029	1	not significant
ENSG00000065413-ANKRD44	ANKRD44	0.0958894	0.0941507	0.328	0.314	1	not significant
ENSG00000237877-LINC01473	LINC01473	0.095974	0.17157	0.044	0.037	1	not significant
ENSG00000186141-POLR3C	POLR3C	0.0961505	0.275986	0.043	0.037	1	not significant
ENSG00000134748-PRPF38A	PRPF38A	0.0961802	0.241204	0.074	0.066	1	not significant
ENSG00000233755-AL050344.1	AL050344.1	0.0961898	-0.275736	0.043	0.049	1	not significant
ENSG00000179134-SAMD4B	SAMD4B	0.0963893	0.291925	0.027	0.022	1	not significant
ENSG00000149577-SIDT2	SIDT2	0.0964767	0.227575	0.01	0.007	1	not significant
ENSG00000117614-SYF2	SYF2	0.0965397	-0.0537884	0.33	0.347	1	not significant
ENSG00000173681-BCLAF3	BCLAF3	0.096565	-0.210532	0.027	0.032	1	not significant
ENSG00000204070-SYS1	SYS1	0.0966248	-0.18121	0.069	0.077	1	not significant
ENSG00000106638-TBL2	TBL2	0.0968137	0.406033	0.012	0.008	1	not significant
ENSG00000106952-TNFSF8	TNFSF8	0.096873	-0.160449	0.029	0.035	1	not significant
ENSG00000120699-EXOSC8	EXOSC8	0.0968942	0.151497	0.153	0.142	1	not significant
ENSG00000143498-TAF1A	TAF1A	0.0969569	-0.612711	0.013	0.017	1	not significant
ENSG00000125971-DYNLRB1	DYNLRB1	0.0969844	0.189568	0.08	0.072	1	not significant
ENSG00000268027-AC243960.1	AC243960.1	0.0970809	0.114597	0.114	0.104	1	not significant
ENSG00000119335-SET	SET	0.0970949	0.11564	0.411	0.402	1	not significant
ENSG00000116688-MFN2	MFN2	0.0970957	0.30613	0.019	0.015	1	not significant
ENSG00000185621-LMLN	LMLN	0.0971883	0.470952	0.011	0.008	1	not significant
ENSG00000138073-PREB	PREB	0.0972386	0.11845	0.041	0.035	1	not significant
ENSG00000184903-IMMP2L	IMMP2L	0.0973059	-0.127928	0.1	0.109	1	not significant
ENSG00000177058-SLC38A9	SLC38A9	0.0973616	0.229766	0.052	0.046	1	not significant
ENSG00000119318-RAD23B	RAD23B	0.0974006	0.180049	0.144	0.134	1	not significant
ENSG00000169131-ZNF354A	ZNF354A	0.0975167	0.130605	0.053	0.046	1	not significant
ENSG00000179988-PSTK	PSTK	0.097612	0.321682	0.022	0.017	1	not significant
ENSG00000111880-RNGTT	RNGTT	0.0977101	0.179794	0.097	0.088	1	not significant
ENSG00000183172-SMDT1	SMDT1	0.0977285	0.0880078	0.334	0.32	1	not significant
ENSG00000111639-MRPL51	MRPL51	0.0978362	0.108793	0.187	0.174	1	not significant
ENSG00000140511-HAPLN3	HAPLN3	0.097852	0.453244	0.011	0.008	1	not significant
ENSG00000149136-SSRP1	SSRP1	0.0978532	0.283646	0.046	0.04	1	not significant
ENSG00000132153-DHX30	DHX30	0.0978564	0.121268	0.082	0.073	1	not significant
ENSG00000172939-OXSR1	OXSR1	0.0980171	-0.138695	0.091	0.101	1	not significant
ENSG00000078747-ITCH	ITCH	0.0980544	-0.105105	0.12	0.13	1	not significant
ENSG00000198888-MT-ND1	MT-ND1	0.0980744	0.0535981	0.788	0.781	1	not significant
ENSG00000204920-ZNF155	ZNF155	0.0981121	-0.385104	0.007	0.01	1	not significant
ENSG00000169764-UGP2	UGP2	0.0981267	0.111398	0.173	0.161	1	not significant
ENSG00000158042-MRPL17	MRPL17	0.0983155	0.263805	0.078	0.07	1	not significant
ENSG00000106244-PDAP1	PDAP1	0.0983833	-0.0892212	0.177	0.19	1	not significant
ENSG00000160049-DFFA	DFFA	0.0984472	-0.128304	0.035	0.041	1	not significant
ENSG00000108622-ICAM2	ICAM2	0.0988637	-0.0904281	0.105	0.115	1	not significant
ENSG00000116954-RRAGC	RRAGC	0.099064	-0.283828	0.043	0.049	1	not significant
ENSG00000148450-MSRB2	MSRB2	0.0991308	0.319567	0.028	0.023	1	not significant
ENSG00000177963-RIC8A	RIC8A	0.0991571	-0.102291	0.029	0.035	1	not significant
ENSG00000173451-THAP2	THAP2	0.0992072	0.267047	0.035	0.029	1	not significant
ENSG00000169239-CA5B	CA5B	0.0992499	-0.138078	0.045	0.052	1	not significant
ENSG00000105808-RASA4	RASA4	0.0992602	-0.384125	0.022	0.027	1	not significant
ENSG00000118762-PKD2	PKD2	0.0992932	-0.210857	0.017	0.021	1	not significant
ENSG00000245750-DRAIC	DRAIC	0.0993122	-0.160786	0.039	0.045	1	not significant
ENSG00000131323-TRAF3	TRAF3	0.0993354	-0.187183	0.073	0.081	1	not significant
ENSG00000132294-EFR3A	EFR3A	0.0995402	0.168483	0.121	0.111	1	not significant
ENSG00000117500-TMED5	TMED5	0.0996857	-0.112039	0.108	0.119	1	not significant
ENSG00000173214-MFSD4B	MFSD4B	0.0999407	0.312768	0.022	0.018	1	not significant
ENSG00000165714-BORCS5	BORCS5	0.10004	0.226233	0.063	0.056	1	not significant
ENSG00000038219-BOD1L1	BOD1L1	0.100112	0.0837935	0.31	0.297	1	not significant
ENSG00000107290-SETX	SETX	0.100184	0.200673	0.153	0.143	1	not significant
ENSG00000196693-ZNF33B	ZNF33B	0.100194	0.192143	0.056	0.049	1	not significant
ENSG00000108179-PPIF	PPIF	0.100311	-0.221592	0.017	0.022	1	not significant
ENSG00000143621-ILF2	ILF2	0.100417	-0.111919	0.126	0.137	1	not significant
ENSG00000235194-PPP1R3E	PPP1R3E	0.100545	0.336288	0.019	0.015	1	not significant
ENSG00000160961-ZNF333	ZNF333	0.100589	-0.342136	0.02	0.025	1	not significant
ENSG00000132716-DCAF8	DCAF8	0.100756	0.143965	0.091	0.082	1	not significant
ENSG00000196683-TOMM7	TOMM7	0.100808	0.027317	0.816	0.814	1	not significant
ENSG00000151876-FBXO4	FBXO4	0.101059	0.36158	0.031	0.026	1	not significant
ENSG00000105373-NOP53	NOP53	0.101141	-0.054153	0.521	0.533	1	not significant
ENSG00000145740-SLC30A5	SLC30A5	0.101235	-0.221016	0.045	0.051	1	not significant
ENSG00000125037-EMC3	EMC3	0.101256	0.105796	0.138	0.127	1	not significant
ENSG00000154079-SDHAF4	SDHAF4	0.101263	0.421187	0.022	0.018	1	not significant
ENSG00000186908-ZDHHC17	ZDHHC17	0.101271	-0.139322	0.049	0.056	1	not significant
ENSG00000173889-PHC3	PHC3	0.101319	-0.0804331	0.126	0.137	1	not significant
ENSG00000211450-SELENOH	SELENOH	0.101402	0.0830207	0.323	0.31	1	not significant
ENSG00000116209-TMEM59	TMEM59	0.10142	0.0955835	0.37	0.358	1	not significant
ENSG00000188042-ARL4C	ARL4C	0.101567	-0.089586	0.242	0.256	1	not significant
ENSG00000238121-LINC00426	LINC00426	0.101667	0.318585	0.024	0.02	1	not significant
ENSG00000187239-FNBP1	FNBP1	0.101755	-0.0787573	0.408	0.418	1	not significant
ENSG00000138801-PAPSS1	PAPSS1	0.101805	0.349235	0.037	0.031	1	not significant
ENSG00000136159-NUDT15	NUDT15	0.101904	0.355925	0.013	0.009	1	not significant
ENSG00000173327-MAP3K11	MAP3K11	0.101954	0.324787	0.013	0.009	1	not significant
ENSG00000180964-TCEAL8	TCEAL8	0.102	0.188055	0.066	0.058	1	not significant
ENSG00000093072-ADA2	ADA2	0.102288	-0.203523	0.04	0.047	1	not significant
ENSG00000100526-CDKN3	CDKN3	0.102358	0.656488	0.011	0.008	1	not significant
ENSG00000117020-AKT3	AKT3	0.102365	-0.0739646	0.178	0.191	1	not significant
ENSG00000170464-DNAJC18	DNAJC18	0.102411	0.494802	0.011	0.008	1	not significant
ENSG00000162384-CZIB	CZIB	0.102455	0.151996	0.113	0.103	1	not significant
ENSG00000140403-DNAJA4	DNAJA4	0.102461	0.268597	0.011	0.008	1	not significant
ENSG00000204220-PFDN6	PFDN6	0.102581	-0.0470025	0.158	0.171	1	not significant
ENSG00000135205-CCDC146	CCDC146	0.102706	0.25503	0.042	0.036	1	not significant
ENSG00000138592-USP8	USP8	0.102837	-0.132856	0.146	0.157	1	not significant
ENSG00000097033-SH3GLB1	SH3GLB1	0.102868	0.126322	0.227	0.214	1	not significant
ENSG00000122359-ANXA11	ANXA11	0.102888	0.135214	0.117	0.108	1	not significant
ENSG00000065548-ZC3H15	ZC3H15	0.103016	0.0311483	0.286	0.271	1	not significant
ENSG00000105404-RABAC1	RABAC1	0.10302	0.0293293	0.586	0.567	1	not significant
ENSG00000198586-TLK1	TLK1	0.103142	0.0964177	0.173	0.162	1	not significant
ENSG00000100596-SPTLC2	SPTLC2	0.10326	0.206431	0.051	0.044	1	not significant
ENSG00000198482-ZNF808	ZNF808	0.103303	-0.168033	0.058	0.065	1	not significant
ENSG00000125633-CCDC93	CCDC93	0.103354	-0.291416	0.06	0.068	1	not significant
ENSG00000069275-NUCKS1	NUCKS1	0.10342	0.0683883	0.379	0.364	1	not significant
ENSG00000134602-STK26	STK26	0.103559	0.18862	0.088	0.08	1	not significant
ENSG00000172239-PAIP1	PAIP1	0.103794	0.307395	0.082	0.075	1	not significant
ENSG00000112249-ASCC3	ASCC3	0.103834	-0.088386	0.145	0.157	1	not significant
ENSG00000136986-DERL1	DERL1	0.104001	-0.155707	0.081	0.09	1	not significant
ENSG00000160072-ATAD3B	ATAD3B	0.104057	-0.554239	0.011	0.014	1	not significant
ENSG00000063245-EPN1	EPN1	0.10415	-0.436918	0.016	0.02	1	not significant
ENSG00000111371-SLC38A1	SLC38A1	0.104253	-0.0767805	0.295	0.305	1	not significant
ENSG00000243667-WDR92	WDR92	0.104274	0.388932	0.018	0.014	1	not significant
ENSG00000169727-GPS1	GPS1	0.104347	-0.133056	0.042	0.049	1	not significant
ENSG00000064886-CHI3L2	CHI3L2	0.104401	-0.310288	0.014	0.018	1	not significant
ENSG00000102738-MRPS31	MRPS31	0.104567	0.112222	0.182	0.17	1	not significant
ENSG00000121152-NCAPH	NCAPH	0.104572	-0.279028	0.027	0.032	1	not significant
ENSG00000214021-TTLL3	TTLL3	0.104811	-0.414452	0.015	0.019	1	not significant
ENSG00000117625-RCOR3	RCOR3	0.104903	-0.166217	0.077	0.085	1	not significant
ENSG00000070610-GBA2	GBA2	0.10514	0.331266	0.015	0.011	1	not significant
ENSG00000228242-AC093495.1	AC093495.1	0.105254	0.412117	0.013	0.01	1	not significant
ENSG00000006015-REX1BD	REX1BD	0.105354	0.0707298	0.315	0.302	1	not significant
ENSG00000070540-WIPI1	WIPI1	0.10548	0.55833	0.017	0.013	1	not significant
ENSG00000145782-ATG12	ATG12	0.105537	-0.151123	0.113	0.123	1	not significant
ENSG00000178074-C2orf69	C2orf69	0.105653	0.281352	0.022	0.018	1	not significant
ENSG00000172340-SUCLG2	SUCLG2	0.105728	0.143717	0.109	0.099	1	not significant
ENSG00000116898-MRPS15	MRPS15	0.105883	-0.0665697	0.125	0.135	1	not significant
ENSG00000182512-GLRX5	GLRX5	0.105997	-0.161464	0.135	0.144	1	not significant
ENSG00000119899-SLC17A5	SLC17A5	0.106029	-0.305594	0.027	0.032	1	not significant
ENSG00000120129-DUSP1	DUSP1	0.10603	-0.0498442	0.107	0.117	1	not significant
ENSG00000145284-SCD5	SCD5	0.106106	0.492365	0.01	0.007	1	not significant
ENSG00000151239-TWF1	TWF1	0.106368	-0.245194	0.064	0.072	1	not significant
ENSG00000178922-HYI	HYI	0.106415	-0.609268	0.008	0.011	1	not significant
ENSG00000168439-STIP1	STIP1	0.107017	0.21279	0.091	0.083	1	not significant
ENSG00000029364-SLC39A9	SLC39A9	0.107023	-0.275002	0.025	0.03	1	not significant
ENSG00000138279-ANXA7	ANXA7	0.107048	-0.152247	0.138	0.148	1	not significant
ENSG00000173757-STAT5B	STAT5B	0.107107	-0.142716	0.145	0.155	1	not significant
ENSG00000241127-YAE1	YAE1	0.107217	0.203268	0.044	0.037	1	not significant
ENSG00000132823-OSER1	OSER1	0.107352	0.246242	0.073	0.065	1	not significant
ENSG00000169508-GPR183	GPR183	0.107402	-0.0567217	0.218	0.231	1	not significant
ENSG00000007545-CRAMP1	CRAMP1	0.107435	-0.240278	0.015	0.019	1	not significant
ENSG00000099804-CDC34	CDC34	0.107447	0.115434	0.094	0.085	1	not significant
ENSG00000176055-MBLAC2	MBLAC2	0.107456	0.408582	0.018	0.014	1	not significant
ENSG00000176619-LMNB2	LMNB2	0.107458	0.203906	0.021	0.017	1	not significant
ENSG00000082512-TRAF5	TRAF5	0.108007	-0.195239	0.081	0.089	1	not significant
ENSG00000239672-NME1	NME1	0.108039	-0.452511	0.031	0.036	1	not significant
ENSG00000198836-OPA1	OPA1	0.108234	0.15871	0.092	0.083	1	not significant
ENSG00000135829-DHX9	DHX9	0.108358	0.158323	0.213	0.202	1	not significant
ENSG00000104872-PIH1D1	PIH1D1	0.108463	-0.128074	0.105	0.115	1	not significant
ENSG00000198873-GRK5	GRK5	0.10854	-0.211638	0.027	0.032	1	not significant
ENSG00000168056-LTBP3	LTBP3	0.108593	-0.264842	0.026	0.031	1	not significant
ENSG00000108639-SYNGR2	SYNGR2	0.108635	0.155096	0.149	0.138	1	not significant
ENSG00000075711-DLG1	DLG1	0.108642	0.170043	0.146	0.136	1	not significant
ENSG00000243678-NME2	NME2	0.108728	0.1005	0.304	0.292	1	not significant
ENSG00000149929-HIRIP3	HIRIP3	0.108926	0.392204	0.024	0.019	1	not significant
ENSG00000196081-ZNF724	ZNF724	0.108988	-0.382539	0.011	0.015	1	not significant
ENSG00000040275-SPDL1	SPDL1	0.109118	0.173862	0.026	0.021	1	not significant
ENSG00000120802-TMPO	TMPO	0.109312	0.121995	0.223	0.211	1	not significant
ENSG00000143549-TPM3	TPM3	0.109403	0.0503568	0.582	0.573	1	not significant
ENSG00000170619-COMMD5	COMMD5	0.10971	0.0835263	0.063	0.055	1	not significant
ENSG00000137449-CPEB2	CPEB2	0.109744	0.282917	0.022	0.017	1	not significant
ENSG00000088832-FKBP1A	FKBP1A	0.109802	0.118766	0.113	0.103	1	not significant
ENSG00000238045-AC009133.1	AC009133.1	0.109817	0.26247	0.017	0.013	1	not significant
ENSG00000174928-C3orf33	C3orf33	0.109849	-0.281926	0.016	0.02	1	not significant
ENSG00000258820-AF111167.1	AF111167.1	0.109869	0.475979	0.013	0.01	1	not significant
ENSG00000123552-USP45	USP45	0.10996	0.0685151	0.036	0.03	1	not significant
ENSG00000237484-LINC01684	LINC01684	0.109968	0.425561	0.017	0.013	1	not significant
ENSG00000216937-CCDC7	CCDC7	0.110214	0.215416	0.08	0.072	1	not significant
ENSG00000205413-SAMD9	SAMD9	0.110435	0.128022	0.246	0.234	1	not significant
ENSG00000150687-PRSS23	PRSS23	0.110545	0.188774	0.018	0.014	1	not significant
ENSG00000185414-MRPL30	MRPL30	0.110668	0.184054	0.018	0.014	1	not significant
ENSG00000243927-MRPS6	MRPS6	0.110958	-0.0876608	0.307	0.319	1	not significant
ENSG00000152242-C18orf25	C18orf25	0.111034	0.144917	0.033	0.028	1	not significant
ENSG00000136243-NUP42	NUP42	0.11117	0.193839	0.092	0.084	1	not significant
ENSG00000165923-AGBL2	AGBL2	0.111289	0.0100458	0.01	0.007	1	not significant
ENSG00000044115-CTNNA1	CTNNA1	0.111341	0.239785	0.033	0.027	1	not significant
ENSG00000198276-UCKL1	UCKL1	0.11184	-0.0810801	0.039	0.045	1	not significant
ENSG00000169689-CENPX	CENPX	0.11224	0.110527	0.108	0.099	1	not significant
ENSG00000112667-DNPH1	DNPH1	0.112364	0.108166	0.166	0.154	1	not significant
ENSG00000278376-AP004609.3	AP004609.3	0.112372	0.454424	0.011	0.008	1	not significant
ENSG00000285437-POLR2J3	POLR2J3	0.112426	-0.209622	0.072	0.08	1	not significant
ENSG00000072274-TFRC	TFRC	0.112514	-0.183743	0.029	0.034	1	not significant
ENSG00000125877-ITPA	ITPA	0.112649	0.0891904	0.093	0.084	1	not significant
ENSG00000100129-EIF3L	EIF3L	0.112659	0.0690224	0.263	0.248	1	not significant
ENSG00000166913-YWHAB	YWHAB	0.112731	0.0501725	0.58	0.567	1	not significant
ENSG00000101445-PPP1R16B	PPP1R16B	0.112877	-0.0821298	0.154	0.165	1	not significant
ENSG00000183814-LIN9	LIN9	0.112917	-0.357127	0.017	0.021	1	not significant
ENSG00000124587-PEX6	PEX6	0.113106	0.395536	0.019	0.015	1	not significant
ENSG00000266998-AC111182.1	AC111182.1	0.113153	-0.329924	0.012	0.016	1	not significant
ENSG00000198464-ZNF480	ZNF480	0.113462	-0.204201	0.075	0.083	1	not significant
ENSG00000111846-GCNT2	GCNT2	0.113466	0.534494	0.011	0.008	1	not significant
ENSG00000039123-MTREX	MTREX	0.113485	-0.206629	0.101	0.11	1	not significant
ENSG00000151470-C4orf33	C4orf33	0.113644	0.345945	0.019	0.015	1	not significant
ENSG00000091157-WDR7	WDR7	0.113677	0.185489	0.07	0.063	1	not significant
ENSG00000166908-PIP4K2C	PIP4K2C	0.113836	-0.646469	0.014	0.017	1	not significant
ENSG00000197714-ZNF460	ZNF460	0.113978	0.481008	0.019	0.015	1	not significant
ENSG00000137145-DENND4C	DENND4C	0.114073	0.188041	0.116	0.108	1	not significant
ENSG00000205129-C4orf47	C4orf47	0.114159	-0.280797	0.019	0.023	1	not significant
ENSG00000213123-TCTEX1D2	TCTEX1D2	0.114222	0.229819	0.082	0.075	1	not significant
ENSG00000123975-CKS2	CKS2	0.114246	0.321382	0.026	0.022	1	not significant
ENSG00000243789-JMJD7	JMJD7	0.114443	-0.266359	0.031	0.037	1	not significant
ENSG00000152582-SPEF2	SPEF2	0.114496	0.287229	0.038	0.032	1	not significant
ENSG00000181555-SETD2	SETD2	0.114504	0.0931915	0.277	0.265	1	not significant
ENSG00000204673-AKT1S1	AKT1S1	0.114713	0.415198	0.017	0.013	1	not significant
ENSG00000186716-BCR	BCR	0.114745	0.311166	0.022	0.018	1	not significant
ENSG00000155957-TMBIM4	TMBIM4	0.114763	0.0846753	0.328	0.316	1	not significant
ENSG00000114480-GBE1	GBE1	0.114803	-0.349871	0.026	0.031	1	not significant
ENSG00000144746-ARL6IP5	ARL6IP5	0.11482	0.0532983	0.529	0.517	1	not significant
ENSG00000168802-CHTF8	CHTF8	0.114883	-0.369264	0.027	0.032	1	not significant
ENSG00000163939-PBRM1	PBRM1	0.115066	-0.104625	0.142	0.152	1	not significant
ENSG00000166881-NEMP1	NEMP1	0.115141	-0.446172	0.013	0.017	1	not significant
ENSG00000155893-PXYLP1	PXYLP1	0.115283	0.436633	0.016	0.012	1	not significant
ENSG00000170017-ALCAM	ALCAM	0.115289	-0.363116	0.009	0.012	1	not significant
ENSG00000173418-NAA20	NAA20	0.115307	-0.153002	0.096	0.105	1	not significant
ENSG00000147669-POLR2K	POLR2K	0.115466	0.1183	0.168	0.157	1	not significant
ENSG00000179933-C14orf119	C14orf119	0.115565	0.0842343	0.151	0.139	1	not significant
ENSG00000137509-PRCP	PRCP	0.115726	0.164238	0.046	0.04	1	not significant
ENSG00000120254-MTHFD1L	MTHFD1L	0.115829	-0.418533	0.013	0.016	1	not significant
ENSG00000152439-ZNF773	ZNF773	0.115906	-0.58474	0.009	0.012	1	not significant
ENSG00000162236-STX5	STX5	0.116014	0.159864	0.064	0.057	1	not significant
ENSG00000273329-AC078846.1	AC078846.1	0.116056	0.579778	0.013	0.01	1	not significant
ENSG00000258526-AL049828.1	AL049828.1	0.116122	0.540448	0.011	0.008	1	not significant
ENSG00000171307-ZDHHC16	ZDHHC16	0.116311	0.159306	0.02	0.016	1	not significant
ENSG00000116586-LAMTOR2	LAMTOR2	0.116461	0.126017	0.157	0.146	1	not significant
ENSG00000187231-SESTD1	SESTD1	0.116475	0.298138	0.018	0.014	1	not significant
ENSG00000178307-TMEM11	TMEM11	0.116508	-0.166433	0.062	0.069	1	not significant
ENSG00000110700-RPS13	RPS13	0.116627	0.0290134	0.99	0.988	1	not significant
ENSG00000057657-PRDM1	PRDM1	0.116928	-0.299027	0.028	0.034	1	not significant
ENSG00000100749-VRK1	VRK1	0.116969	0.292204	0.071	0.063	1	not significant
ENSG00000130811-EIF3G	EIF3G	0.117023	0.0393452	0.395	0.377	1	not significant
ENSG00000096433-ITPR3	ITPR3	0.11715	0.234082	0.039	0.033	1	not significant
ENSG00000131149-GSE1	GSE1	0.117162	0.137826	0.028	0.023	1	not significant
ENSG00000106263-EIF3B	EIF3B	0.117328	0.114544	0.049	0.043	1	not significant
ENSG00000011009-LYPLA2	LYPLA2	0.117398	0.113873	0.101	0.092	1	not significant
ENSG00000166797-CIAO2A	CIAO2A	0.117511	0.110152	0.171	0.159	1	not significant
ENSG00000133812-SBF2	SBF2	0.117514	-0.226567	0.051	0.058	1	not significant
ENSG00000137959-IFI44L	IFI44L	0.117533	0.172561	0.063	0.056	1	not significant
ENSG00000070476-ZXDC	ZXDC	0.117561	-0.25687	0.03	0.035	1	not significant
ENSG00000071462-BUD23	BUD23	0.117702	-0.126701	0.11	0.119	1	not significant
ENSG00000198945-L3MBTL3	L3MBTL3	0.117804	0.14042	0.134	0.124	1	not significant
ENSG00000011295-TTC19	TTC19	0.117904	-0.0988596	0.097	0.106	1	not significant
ENSG00000077463-SIRT6	SIRT6	0.118019	0.262728	0.024	0.02	1	not significant
ENSG00000213930-GALT	GALT	0.118097	0.176279	0.06	0.053	1	not significant
ENSG00000112851-ERBIN	ERBIN	0.118197	0.138634	0.13	0.121	1	not significant
ENSG00000084072-PPIE	PPIE	0.11826	-0.153406	0.095	0.104	1	not significant
ENSG00000203907-OOEP	OOEP	0.118306	-0.233295	0.041	0.047	1	not significant
ENSG00000214530-STARD10	STARD10	0.11836	-0.244321	0.022	0.027	1	not significant
ENSG00000104915-STX10	STX10	0.118371	-0.148171	0.101	0.11	1	not significant
ENSG00000246225-AC006299.1	AC006299.1	0.118527	-0.730181	0.007	0.01	1	not significant
ENSG00000163161-ERCC3	ERCC3	0.118592	-0.181572	0.042	0.048	1	not significant
ENSG00000143514-TP53BP2	TP53BP2	0.118689	0.195158	0.06	0.054	1	not significant
ENSG00000105672-ETV2	ETV2	0.118738	-0.284642	0.01	0.013	1	not significant
ENSG00000253948-VPS13B-DT	VPS13B-DT	0.1188	0.261519	0.032	0.027	1	not significant
ENSG00000180370-PAK2	PAK2	0.118976	0.0595951	0.365	0.349	1	not significant
ENSG00000204160-ZDHHC18	ZDHHC18	0.119032	-0.338998	0.023	0.028	1	not significant
ENSG00000139180-NDUFA9	NDUFA9	0.119066	0.196121	0.098	0.09	1	not significant
ENSG00000161980-POLR3K	POLR3K	0.119162	0.18906	0.069	0.061	1	not significant
ENSG00000123728-RAP2C	RAP2C	0.119183	0.240938	0.06	0.053	1	not significant
ENSG00000178896-EXOSC4	EXOSC4	0.11921	0.16997	0.042	0.036	1	not significant
ENSG00000182162-P2RY8	P2RY8	0.119383	-0.102465	0.164	0.175	1	not significant
ENSG00000285331-AC090517.5	AC090517.5	0.119514	0.389205	0.012	0.009	1	not significant
ENSG00000227803-AL158198.1	AL158198.1	0.11959	-0.198408	0.007	0.01	1	not significant
ENSG00000067141-NEO1	NEO1	0.11962	-0.248245	0.01	0.013	1	not significant
ENSG00000196284-SUPT3H	SUPT3H	0.119638	0.0836064	0.145	0.134	1	not significant
ENSG00000136709-WDR33	WDR33	0.120201	-0.16738	0.129	0.139	1	not significant
ENSG00000165494-PCF11	PCF11	0.120214	0.109857	0.153	0.143	1	not significant
ENSG00000087152-ATXN7L3	ATXN7L3	0.120255	0.251913	0.035	0.029	1	not significant
ENSG00000124226-RNF114	RNF114	0.120271	-0.0979941	0.11	0.119	1	not significant
ENSG00000169372-CRADD	CRADD	0.120281	0.319374	0.058	0.052	1	not significant
ENSG00000160271-RALGDS	RALGDS	0.120364	-0.119565	0.085	0.093	1	not significant
ENSG00000213281-NRAS	NRAS	0.120425	-0.1735	0.035	0.041	1	not significant
ENSG00000077380-DYNC1I2	DYNC1I2	0.12047	0.096554	0.139	0.128	1	not significant
ENSG00000178338-ZNF354B	ZNF354B	0.120511	0.232144	0.047	0.041	1	not significant
ENSG00000134690-CDCA8	CDCA8	0.1206	0.34448	0.01	0.007	1	not significant
ENSG00000188938-FAM120AOS	FAM120AOS	0.120715	0.161815	0.075	0.068	1	not significant
ENSG00000127952-STYXL1	STYXL1	0.120755	-0.0890222	0.039	0.046	1	not significant
ENSG00000248693-LINC02100	LINC02100	0.120859	0.489569	0.02	0.016	1	not significant
ENSG00000131013-PPIL4	PPIL4	0.120923	-0.0837117	0.102	0.112	1	not significant
ENSG00000213928-IRF9	IRF9	0.121064	-0.108567	0.12	0.13	1	not significant
ENSG00000164136-IL15	IL15	0.121193	0.403832	0.026	0.021	1	not significant
ENSG00000054267-ARID4B	ARID4B	0.121199	0.0543095	0.378	0.364	1	not significant
ENSG00000123416-TUBA1B	TUBA1B	0.121264	0.148738	0.166	0.156	1	not significant
ENSG00000205559-CHKB-DT	CHKB-DT	0.121456	-0.424611	0.007	0.01	1	not significant
ENSG00000112782-CLIC5	CLIC5	0.121526	0.547696	0.017	0.014	1	not significant
ENSG00000141219-C17orf80	C17orf80	0.121573	0.0273116	0.039	0.034	1	not significant
ENSG00000163006-CCDC138	CCDC138	0.121577	0.244545	0.042	0.036	1	not significant
ENSG00000147400-CETN2	CETN2	0.121627	-0.232273	0.031	0.036	1	not significant
ENSG00000109083-IFT20	IFT20	0.121663	0.157267	0.115	0.106	1	not significant
ENSG00000100294-MCAT	MCAT	0.121736	0.199682	0.015	0.012	1	not significant
ENSG00000103051-COG4	COG4	0.121834	-0.135796	0.044	0.05	1	not significant
ENSG00000137996-RTCA	RTCA	0.12184	0.203802	0.054	0.047	1	not significant
ENSG00000140367-UBE2Q2	UBE2Q2	0.121906	-0.155233	0.082	0.09	1	not significant
ENSG00000188554-NBR1	NBR1	0.121946	0.106991	0.069	0.061	1	not significant
ENSG00000164190-NIPBL	NIPBL	0.122031	-0.0465314	0.261	0.274	1	not significant
ENSG00000129675-ARHGEF6	ARHGEF6	0.122057	0.200868	0.09	0.082	1	not significant
ENSG00000152193-OBI1	OBI1	0.12218	-0.105016	0.062	0.069	1	not significant
ENSG00000153140-CETN3	CETN3	0.122187	0.277895	0.039	0.034	1	not significant
ENSG00000157303-SUSD3	SUSD3	0.122198	0.156051	0.106	0.097	1	not significant
ENSG00000136717-BIN1	BIN1	0.122269	0.13476	0.149	0.139	1	not significant
ENSG00000173064-HECTD4	HECTD4	0.122442	0.275221	0.063	0.056	1	not significant
ENSG00000197061-HIST1H4C	HIST1H4C	0.122443	-0.0403684	0.362	0.379	1	not significant
ENSG00000174695-TMEM167A	TMEM167A	0.122446	0.137106	0.082	0.074	1	not significant
ENSG00000197747-S100A10	S100A10	0.12248	-0.0549364	0.733	0.735	1	not significant
ENSG00000242028-HYPK	HYPK	0.12249	-0.31832	0.015	0.018	1	not significant
ENSG00000161217-PCYT1A	PCYT1A	0.122535	-0.150532	0.049	0.056	1	not significant
ENSG00000243943-ZNF512	ZNF512	0.122866	0.187617	0.036	0.031	1	not significant
ENSG00000280789-PAGR1	PAGR1	0.123051	-0.113148	0.075	0.083	1	not significant
ENSG00000091164-TXNL1	TXNL1	0.123055	0.0684485	0.166	0.154	1	not significant
ENSG00000158545-ZC3H18	ZC3H18	0.12308	0.212629	0.064	0.057	1	not significant
ENSG00000139190-VAMP1	VAMP1	0.123201	0.285407	0.035	0.03	1	not significant
ENSG00000241370-RPP21	RPP21	0.123245	0.117028	0.155	0.144	1	not significant
ENSG00000106028-SSBP1	SSBP1	0.123306	0.0904512	0.293	0.28	1	not significant
ENSG00000173120-KDM2A	KDM2A	0.123389	-0.067553	0.168	0.179	1	not significant
ENSG00000148187-MRRF	MRRF	0.1235	0.405569	0.035	0.03	1	not significant
ENSG00000272447-AL135925.1	AL135925.1	0.123581	-0.581347	0.021	0.025	1	not significant
ENSG00000213658-LAT	LAT	0.123608	0.0972058	0.384	0.373	1	not significant
ENSG00000198468-FLVCR1-DT	FLVCR1-DT	0.123754	0.218704	0.014	0.011	1	not significant
ENSG00000147649-MTDH	MTDH	0.123775	-0.0607754	0.313	0.326	1	not significant
ENSG00000168394-TAP1	TAP1	0.124036	0.160213	0.084	0.076	1	not significant
ENSG00000103150-MLYCD	MLYCD	0.124117	0.453903	0.016	0.012	1	not significant
ENSG00000177889-UBE2N	UBE2N	0.124265	0.102125	0.155	0.144	1	not significant
ENSG00000163950-SLBP	SLBP	0.124335	0.0893398	0.133	0.124	1	not significant
ENSG00000158691-ZSCAN12	ZSCAN12	0.12435	0.373157	0.011	0.008	1	not significant
ENSG00000189430-NCR1	NCR1	0.124416	0.293517	0.019	0.016	1	not significant
ENSG00000174547-MRPL11	MRPL11	0.124649	0.144002	0.099	0.091	1	not significant
ENSG00000164323-CFAP97	CFAP97	0.124748	0.108127	0.181	0.171	1	not significant
ENSG00000247287-AL359220.1	AL359220.1	0.124786	-0.183725	0.057	0.064	1	not significant
ENSG00000119969-HELLS	HELLS	0.124894	0.380201	0.037	0.032	1	not significant
ENSG00000126067-PSMB2	PSMB2	0.125269	0.116686	0.136	0.126	1	not significant
ENSG00000136144-RCBTB1	RCBTB1	0.125289	0.264138	0.02	0.017	1	not significant
ENSG00000064490-RFXANK	RFXANK	0.125307	0.150557	0.067	0.06	1	not significant
ENSG00000145703-IQGAP2	IQGAP2	0.125656	-0.0766467	0.293	0.305	1	not significant
ENSG00000144468-RHBDD1	RHBDD1	0.125691	0.215534	0.034	0.029	1	not significant
ENSG00000118600-RXYLT1	RXYLT1	0.125701	-0.269225	0.043	0.049	1	not significant
ENSG00000245937-LINC01184	LINC01184	0.126001	0.172456	0.048	0.042	1	not significant
ENSG00000114544-SLC41A3	SLC41A3	0.12602	0.293249	0.022	0.017	1	not significant
ENSG00000059588-TARBP1	TARBP1	0.126139	0.220091	0.035	0.03	1	not significant
ENSG00000267121-AC008105.3	AC008105.3	0.126143	-0.0735128	0.253	0.264	1	not significant
ENSG00000144048-DUSP11	DUSP11	0.126332	-0.120476	0.093	0.102	1	not significant
ENSG00000139719-VPS33A	VPS33A	0.126565	-0.235938	0.048	0.054	1	not significant
ENSG00000121895-TMEM156	TMEM156	0.126596	0.249497	0.053	0.046	1	not significant
ENSG00000271646-AC099343.3	AC099343.3	0.126847	-0.298344	0.017	0.021	1	not significant
ENSG00000148690-FRA10AC1	FRA10AC1	0.126873	0.144102	0.109	0.1	1	not significant
ENSG00000148700-ADD3	ADD3	0.126983	-0.0747236	0.2	0.211	1	not significant
ENSG00000171223-JUNB	JUNB	0.127089	-0.158042	0.152	0.162	1	not significant
ENSG00000087274-ADD1	ADD1	0.127146	0.159454	0.115	0.106	1	not significant
ENSG00000008513-ST3GAL1	ST3GAL1	0.127258	-0.172829	0.064	0.072	1	not significant
ENSG00000107937-GTPBP4	GTPBP4	0.12762	0.113371	0.08	0.072	1	not significant
ENSG00000205659-LIN52	LIN52	0.127654	-0.336128	0.026	0.031	1	not significant
ENSG00000106635-BCL7B	BCL7B	0.127936	-0.17401	0.073	0.081	1	not significant
ENSG00000112282-MED23	MED23	0.127946	0.172532	0.061	0.055	1	not significant
ENSG00000225921-NOL7	NOL7	0.127959	-0.097619	0.306	0.317	1	not significant
ENSG00000112763-BTN2A1	BTN2A1	0.128029	-0.184406	0.066	0.074	1	not significant
ENSG00000123595-RAB9A	RAB9A	0.128202	0.132578	0.121	0.113	1	not significant
ENSG00000171817-ZNF540	ZNF540	0.128235	0.378937	0.027	0.023	1	not significant
ENSG00000139624-CERS5	CERS5	0.128344	0.263402	0.038	0.032	1	not significant
ENSG00000117697-NSL1	NSL1	0.128545	-0.214619	0.102	0.111	1	not significant
ENSG00000176973-FAM89B	FAM89B	0.128721	0.251806	0.057	0.051	1	not significant
ENSG00000260231-KDM7A-DT	KDM7A-DT	0.128742	0.154845	0.033	0.027	1	not significant
ENSG00000129255-MPDU1	MPDU1	0.12875	-0.377268	0.028	0.033	1	not significant
ENSG00000153283-CD96	CD96	0.128802	0.0735704	0.508	0.495	1	not significant
ENSG00000122481-RWDD3	RWDD3	0.128919	0.103633	0.108	0.099	1	not significant
ENSG00000087448-KLHL42	KLHL42	0.128964	0.253976	0.02	0.016	1	not significant
ENSG00000259673-IQCH-AS1	IQCH-AS1	0.128974	0.308692	0.02	0.016	1	not significant
ENSG00000023318-ERP44	ERP44	0.12902	-0.133011	0.127	0.137	1	not significant
ENSG00000147804-SLC39A4	SLC39A4	0.129023	0.194312	0.029	0.024	1	not significant
ENSG00000105887-MTPN	MTPN	0.129059	0.148519	0.2	0.189	1	not significant
ENSG00000159267-HLCS	HLCS	0.129064	-0.377233	0.029	0.034	1	not significant
ENSG00000244649-LINC02086	LINC02086	0.129178	-0.507703	0.008	0.011	1	not significant
ENSG00000160948-VPS28	VPS28	0.129411	0.0756534	0.332	0.32	1	not significant
ENSG00000125755-SYMPK	SYMPK	0.129463	0.247258	0.034	0.029	1	not significant
ENSG00000225783-MIAT	MIAT	0.129754	0.0892387	0.154	0.143	1	not significant
ENSG00000143951-WDPCP	WDPCP	0.12977	0.210866	0.07	0.062	1	not significant
ENSG00000109534-GAR1	GAR1	0.129784	0.172155	0.059	0.052	1	not significant
ENSG00000112335-SNX3	SNX3	0.129798	-0.128757	0.246	0.256	1	not significant
ENSG00000119711-ALDH6A1	ALDH6A1	0.130048	0.0761192	0.023	0.019	1	not significant
ENSG00000089818-NECAP1	NECAP1	0.130106	0.372357	0.043	0.038	1	not significant
ENSG00000213246-SUPT4H1	SUPT4H1	0.13011	0.0710201	0.217	0.206	1	not significant
ENSG00000163541-SUCLG1	SUCLG1	0.130112	0.0513016	0.124	0.114	1	not significant
ENSG00000233184-AC093157.1	AC093157.1	0.130173	0.110267	0.049	0.043	1	not significant
ENSG00000104859-CLASRP	CLASRP	0.130224	-0.0624555	0.029	0.034	1	not significant
ENSG00000160408-ST6GALNAC6	ST6GALNAC6	0.130289	0.289411	0.034	0.029	1	not significant
ENSG00000153147-SMARCA5	SMARCA5	0.130293	0.0888507	0.22	0.208	1	not significant
ENSG00000196329-GIMAP5	GIMAP5	0.130438	0.085201	0.315	0.303	1	not significant
ENSG00000138663-COPS4	COPS4	0.130462	0.0420347	0.079	0.071	1	not significant
ENSG00000155115-GTF3C6	GTF3C6	0.130498	-0.0197139	0.143	0.155	1	not significant
ENSG00000104763-ASAH1	ASAH1	0.130533	0.247804	0.068	0.061	1	not significant
ENSG00000058262-SEC61A1	SEC61A1	0.130754	-0.343199	0.032	0.037	1	not significant
ENSG00000144749-LRIG1	LRIG1	0.130816	-0.348176	0.027	0.031	1	not significant
ENSG00000113732-ATP6V0E1	ATP6V0E1	0.130858	0.0688321	0.44	0.426	1	not significant
ENSG00000108523-RNF167	RNF167	0.130955	-0.171527	0.148	0.157	1	not significant
ENSG00000105640-RPL18A	RPL18A	0.130965	-0.0156141	0.992	0.994	1	not significant
ENSG00000281501-SEPSECS-AS1	SEPSECS-AS1	0.131004	-0.331897	0.012	0.015	1	not significant
ENSG00000123143-PKN1	PKN1	0.131087	0.213851	0.044	0.039	1	not significant
ENSG00000174943-KCTD13	KCTD13	0.131135	-0.201029	0.034	0.04	1	not significant
ENSG00000107789-MINPP1	MINPP1	0.131191	0.327214	0.018	0.014	1	not significant
ENSG00000274767-AC243829.1	AC243829.1	0.131238	0.123555	0.125	0.116	1	not significant
ENSG00000099284-H2AFY2	H2AFY2	0.131287	-0.0516825	0.016	0.02	1	not significant
ENSG00000198355-PIM3	PIM3	0.131294	-0.297102	0.036	0.042	1	not significant
ENSG00000153827-TRIP12	TRIP12	0.13174	0.080527	0.156	0.145	1	not significant
ENSG00000108946-PRKAR1A	PRKAR1A	0.131859	0.133464	0.123	0.114	1	not significant
ENSG00000159199-ATP5MC1	ATP5MC1	0.131865	0.0945595	0.167	0.156	1	not significant
ENSG00000104731-KLHDC4	KLHDC4	0.131973	-0.0185584	0.055	0.063	1	not significant
ENSG00000065600-PACC1	PACC1	0.132116	-0.23428	0.028	0.032	1	not significant
ENSG00000119537-KDSR	KDSR	0.132203	-0.27573	0.026	0.03	1	not significant
ENSG00000101654-RNMT	RNMT	0.132239	-0.116261	0.215	0.225	1	not significant
ENSG00000176208-ATAD5	ATAD5	0.132277	0.377137	0.036	0.031	1	not significant
ENSG00000071575-TRIB2	TRIB2	0.132334	0.353218	0.016	0.012	1	not significant
ENSG00000136167-LCP1	LCP1	0.132365	0.0804872	0.515	0.511	1	not significant
ENSG00000185219-ZNF445	ZNF445	0.132479	0.396778	0.022	0.018	1	not significant
ENSG00000170906-NDUFA3	NDUFA3	0.132762	0.042243	0.385	0.371	1	not significant
ENSG00000103429-BFAR	BFAR	0.132825	0.177511	0.079	0.071	1	not significant
ENSG00000115902-SLC1A4	SLC1A4	0.132827	-0.302907	0.012	0.015	1	not significant
ENSG00000047932-GOPC	GOPC	0.133015	-0.199673	0.097	0.105	1	not significant
ENSG00000091527-CDV3	CDV3	0.133089	0.117311	0.317	0.307	1	not significant
ENSG00000100522-GNPNAT1	GNPNAT1	0.133103	0.406547	0.024	0.02	1	not significant
ENSG00000160199-PKNOX1	PKNOX1	0.133156	-0.0948577	0.04	0.046	1	not significant
ENSG00000026751-SLAMF7	SLAMF7	0.13316	-0.0687344	0.173	0.185	1	not significant
ENSG00000170291-ELP5	ELP5	0.133163	0.177471	0.083	0.075	1	not significant
ENSG00000198265-HELZ	HELZ	0.1332	0.176135	0.119	0.11	1	not significant
ENSG00000162885-B3GALNT2	B3GALNT2	0.133253	-0.588711	0.013	0.016	1	not significant
ENSG00000177570-SAMD12	SAMD12	0.133278	0.555157	0.012	0.009	1	not significant
ENSG00000110944-IL23A	IL23A	0.133315	0.331554	0.018	0.014	1	not significant
ENSG00000272763-AC103702.2	AC103702.2	0.133334	-0.163026	0.037	0.042	1	not significant
ENSG00000186283-TOR3A	TOR3A	0.133413	0.246034	0.045	0.039	1	not significant
ENSG00000079332-SAR1A	SAR1A	0.133472	-0.171714	0.085	0.093	1	not significant
ENSG00000134759-ELP2	ELP2	0.133552	-0.131524	0.074	0.081	1	not significant
ENSG00000091947-TMEM101	TMEM101	0.133617	0.198894	0.055	0.048	1	not significant
ENSG00000103126-AXIN1	AXIN1	0.133817	-0.29698	0.019	0.023	1	not significant
ENSG00000188092-GPR89B	GPR89B	0.133914	0.246995	0.043	0.038	1	not significant
ENSG00000173660-UQCRH	UQCRH	0.133955	0.0784997	0.398	0.384	1	not significant
ENSG00000198692-EIF1AY	EIF1AY	0.134222	0.114606	0.144	0.134	1	not significant
ENSG00000266412-NCOA4	NCOA4	0.13423	0.125056	0.076	0.068	1	not significant
ENSG00000156873-PHKG2	PHKG2	0.134259	0.203629	0.072	0.065	1	not significant
ENSG00000171617-ENC1	ENC1	0.134283	-0.262633	0.02	0.025	1	not significant
ENSG00000110315-RNF141	RNF141	0.134355	0.211221	0.042	0.036	1	not significant
ENSG00000185716-MOSMO	MOSMO	0.134409	-0.25356	0.049	0.056	1	not significant
ENSG00000141258-SGSM2	SGSM2	0.134459	0.198684	0.027	0.023	1	not significant
ENSG00000185787-MORF4L1	MORF4L1	0.134544	0.0578551	0.454	0.437	1	not significant
ENSG00000273247-AC097376.3	AC097376.3	0.134557	-0.198224	0.026	0.03	1	not significant
ENSG00000100372-SLC25A17	SLC25A17	0.13492	-0.0962966	0.027	0.031	1	not significant
ENSG00000143624-INTS3	INTS3	0.134987	0.0845598	0.019	0.015	1	not significant
ENSG00000138336-TET1	TET1	0.135276	0.410611	0.016	0.013	1	not significant
ENSG00000013561-RNF14	RNF14	0.135459	0.149018	0.045	0.04	1	not significant
ENSG00000129824-RPS4Y1	RPS4Y1	0.13549	-0.03826	0.713	0.717	1	not significant
ENSG00000163516-ANKZF1	ANKZF1	0.135495	-0.235699	0.066	0.073	1	not significant
ENSG00000163472-TMEM79	TMEM79	0.135517	-0.38516	0.009	0.012	1	not significant
ENSG00000008382-MPND	MPND	0.135728	-0.34323	0.013	0.016	1	not significant
ENSG00000134330-IAH1	IAH1	0.135825	0.162822	0.104	0.095	1	not significant
ENSG00000102921-N4BP1	N4BP1	0.136001	0.0940238	0.232	0.22	1	not significant
ENSG00000136371-MTHFS	MTHFS	0.136103	0.212755	0.087	0.079	1	not significant
ENSG00000116922-C1orf109	C1orf109	0.136164	0.194828	0.017	0.013	1	not significant
ENSG00000153207-AHCTF1	AHCTF1	0.13619	-0.218169	0.07	0.077	1	not significant
ENSG00000115207-GTF3C2	GTF3C2	0.136268	0.0475723	0.019	0.015	1	not significant
ENSG00000071073-MGAT4A	MGAT4A	0.136296	0.11138	0.233	0.222	1	not significant
ENSG00000161960-EIF4A1	EIF4A1	0.136355	0.0509638	0.321	0.308	1	not significant
ENSG00000197442-MAP3K5	MAP3K5	0.136357	-0.11118	0.082	0.09	1	not significant
ENSG00000116251-RPL22	RPL22	0.136431	-0.0240066	0.908	0.913	1	not significant
ENSG00000139687-RB1	RB1	0.13646	-0.0928022	0.174	0.184	1	not significant
ENSG00000165949-IFI27	IFI27	0.136492	-0.266669	0.066	0.073	1	not significant
ENSG00000112031-MTRF1L	MTRF1L	0.136554	0.0950754	0.046	0.041	1	not significant
ENSG00000196440-ARMCX4	ARMCX4	0.13657	-0.284467	0.013	0.016	1	not significant
ENSG00000164167-LSM6	LSM6	0.136634	0.122296	0.177	0.166	1	not significant
ENSG00000186166-CCDC84	CCDC84	0.136677	0.087757	0.062	0.055	1	not significant
ENSG00000186104-CYP2R1	CYP2R1	0.136722	0.249087	0.033	0.028	1	not significant
ENSG00000196961-AP2A1	AP2A1	0.136812	0.308118	0.021	0.017	1	not significant
ENSG00000167962-ZNF598	ZNF598	0.136859	-0.35832	0.013	0.017	1	not significant
ENSG00000167862-MRPL58	MRPL58	0.136899	0.115295	0.073	0.066	1	not significant
ENSG00000171310-CHST11	CHST11	0.136983	-0.139117	0.125	0.134	1	not significant
ENSG00000173744-AGFG1	AGFG1	0.137116	-0.0694937	0.086	0.095	1	not significant
ENSG00000140259-MFAP1	MFAP1	0.137237	-0.237262	0.066	0.072	1	not significant
ENSG00000137710-RDX	RDX	0.137282	-0.214586	0.076	0.084	1	not significant
ENSG00000213096-ZNF254	ZNF254	0.137762	-0.151283	0.032	0.038	1	not significant
ENSG00000196642-RABL6	RABL6	0.13778	0.11616	0.062	0.055	1	not significant
ENSG00000092978-GPATCH2	GPATCH2	0.137791	0.211402	0.066	0.059	1	not significant
ENSG00000164062-APEH	APEH	0.137857	0.261623	0.036	0.031	1	not significant
ENSG00000100578-KIAA0586	KIAA0586	0.137944	0.115856	0.113	0.104	1	not significant
ENSG00000176658-MYO1D	MYO1D	0.137953	-0.442281	0.014	0.018	1	not significant
ENSG00000133895-MEN1	MEN1	0.138072	-0.355955	0.009	0.012	1	not significant
ENSG00000139977-NAA30	NAA30	0.138169	-0.198786	0.023	0.028	1	not significant
ENSG00000127948-POR	POR	0.138232	0.238198	0.02	0.016	1	not significant
ENSG00000142168-SOD1	SOD1	0.138343	0.0583135	0.497	0.48	1	not significant
ENSG00000087470-DNM1L	DNM1L	0.138461	0.213893	0.092	0.084	1	not significant
ENSG00000172809-RPL38	RPL38	0.13859	-0.0238239	0.977	0.98	1	not significant
ENSG00000213366-GSTM2	GSTM2	0.138607	0.464699	0.015	0.012	1	not significant
ENSG00000126088-UROD	UROD	0.138873	0.16691	0.072	0.065	1	not significant
ENSG00000178028-DMAP1	DMAP1	0.139114	-0.168944	0.048	0.054	1	not significant
ENSG00000105793-GTPBP10	GTPBP10	0.139156	-0.0709604	0.077	0.085	1	not significant
ENSG00000176454-LPCAT4	LPCAT4	0.139205	0.261318	0.037	0.032	1	not significant
ENSG00000133103-COG6	COG6	0.13935	-0.068569	0.051	0.057	1	not significant
ENSG00000169715-MT1E	MT1E	0.139368	-0.175567	0.046	0.052	1	not significant
ENSG00000106992-AK1	AK1	0.139408	-0.166283	0.026	0.031	1	not significant
ENSG00000162244-RPL29	RPL29	0.139416	-0.0141623	0.98	0.982	1	not significant
ENSG00000115904-SOS1	SOS1	0.139757	-0.0937912	0.133	0.143	1	not significant
ENSG00000164615-CAMLG	CAMLG	0.139837	0.0951963	0.193	0.182	1	not significant
ENSG00000132740-IGHMBP2	IGHMBP2	0.140241	0.510609	0.017	0.014	1	not significant
ENSG00000075945-KIFAP3	KIFAP3	0.140474	-0.175945	0.094	0.102	1	not significant
ENSG00000234665-LERFS	LERFS	0.140494	-0.537523	0.01	0.013	1	not significant
ENSG00000144560-VGLL4	VGLL4	0.140523	-0.184645	0.058	0.065	1	not significant
ENSG00000135317-SNX14	SNX14	0.140629	0.112011	0.087	0.079	1	not significant
ENSG00000159958-TNFRSF13C	TNFRSF13C	0.140693	0.322151	0.011	0.008	1	not significant
ENSG00000138399-FASTKD1	FASTKD1	0.140845	0.0887176	0.024	0.02	1	not significant
ENSG00000122912-SLC25A16	SLC25A16	0.141063	0.233831	0.031	0.027	1	not significant
ENSG00000198783-ZNF830	ZNF830	0.141096	0.229616	0.087	0.08	1	not significant
ENSG00000189195-BTBD8	BTBD8	0.141136	0.414256	0.016	0.013	1	not significant
ENSG00000115339-GALNT3	GALNT3	0.14132	-0.251126	0.032	0.037	1	not significant
ENSG00000167377-ZNF23	ZNF23	0.141394	0.271298	0.017	0.014	1	not significant
ENSG00000149716-LTO1	LTO1	0.141714	0.246877	0.034	0.029	1	not significant
ENSG00000103254-ANTKMT	ANTKMT	0.141811	0.0618252	0.095	0.087	1	not significant
ENSG00000118496-FBXO30	FBXO30	0.141818	-0.386314	0.015	0.019	1	not significant
ENSG00000161298-ZNF382	ZNF382	0.141869	0.293811	0.016	0.013	1	not significant
ENSG00000165506-DNAAF2	DNAAF2	0.141945	0.211242	0.097	0.089	1	not significant
ENSG00000136937-NCBP1	NCBP1	0.141947	0.257305	0.057	0.05	1	not significant
ENSG00000139718-SETD1B	SETD1B	0.142139	-0.307066	0.029	0.034	1	not significant
ENSG00000074201-CLNS1A	CLNS1A	0.142173	0.0708249	0.154	0.144	1	not significant
ENSG00000153029-MR1	MR1	0.142177	0.149111	0.037	0.032	1	not significant
ENSG00000103005-USB1	USB1	0.142289	0.452093	0.023	0.019	1	not significant
ENSG00000197894-ADH5	ADH5	0.142341	0.129467	0.148	0.139	1	not significant
ENSG00000022840-RNF10	RNF10	0.142362	-0.132402	0.065	0.073	1	not significant
ENSG00000175155-YPEL2	YPEL2	0.142452	0.257873	0.028	0.024	1	not significant
ENSG00000111647-UHRF1BP1L	UHRF1BP1L	0.142476	0.110536	0.055	0.048	1	not significant
ENSG00000177700-POLR2L	POLR2L	0.142567	0.103721	0.388	0.379	1	not significant
ENSG00000215021-PHB2	PHB2	0.142596	0.103158	0.239	0.229	1	not significant
ENSG00000129235-TXNDC17	TXNDC17	0.142674	0.0109291	0.137	0.126	1	not significant
ENSG00000136824-SMC2	SMC2	0.142819	-0.193665	0.048	0.054	1	not significant
ENSG00000141526-SLC16A3	SLC16A3	0.142884	-0.0939609	0.014	0.017	1	not significant
ENSG00000069998-HDHD5	HDHD5	0.142971	-0.371539	0.025	0.029	1	not significant
ENSG00000130299-GTPBP3	GTPBP3	0.142977	-0.114873	0.014	0.017	1	not significant
ENSG00000214253-FIS1	FIS1	0.143101	0.110927	0.214	0.205	1	not significant
ENSG00000188994-ZNF292	ZNF292	0.143423	-0.0444086	0.2	0.213	1	not significant
ENSG00000158615-PPP1R15B	PPP1R15B	0.143614	0.183611	0.036	0.031	1	not significant
ENSG00000113658-SMAD5	SMAD5	0.143617	-0.289172	0.03	0.035	1	not significant
ENSG00000226688-ENTPD1-AS1	ENTPD1-AS1	0.143776	0.273466	0.049	0.043	1	not significant
ENSG00000111667-USP5	USP5	0.143924	-0.160463	0.014	0.018	1	not significant
ENSG00000100364-KIAA0930	KIAA0930	0.143948	-0.409596	0.016	0.02	1	not significant
ENSG00000167065-DUSP18	DUSP18	0.144025	-0.457426	0.021	0.025	1	not significant
ENSG00000167851-CD300A	CD300A	0.144027	0.277986	0.042	0.036	1	not significant
ENSG00000109390-NDUFC1	NDUFC1	0.144257	0.0582503	0.316	0.302	1	not significant
ENSG00000236778-INTS6-AS1	INTS6-AS1	0.144328	0.21504	0.035	0.03	1	not significant
ENSG00000168884-TNIP2	TNIP2	0.144391	0.145013	0.078	0.071	1	not significant
ENSG00000107362-ABHD17B	ABHD17B	0.1446	0.259877	0.028	0.024	1	not significant
ENSG00000100097-LGALS1	LGALS1	0.144699	0.0610687	0.163	0.152	1	not significant
ENSG00000069329-VPS35	VPS35	0.144811	-0.139056	0.107	0.115	1	not significant
ENSG00000103544-VPS35L	VPS35L	0.144915	0.176844	0.033	0.028	1	not significant
ENSG00000060138-YBX3	YBX3	0.144958	0.113819	0.165	0.155	1	not significant
ENSG00000158435-CNOT11	CNOT11	0.14496	0.0851804	0.045	0.039	1	not significant
ENSG00000112146-FBXO9	FBXO9	0.144976	0.0625487	0.184	0.173	1	not significant
ENSG00000153989-NUS1	NUS1	0.145365	-0.278047	0.047	0.053	1	not significant
ENSG00000168876-ANKRD49	ANKRD49	0.145379	-0.0863057	0.141	0.15	1	not significant
ENSG00000205581-HMGN1	HMGN1	0.145389	0.0923944	0.384	0.373	1	not significant
ENSG00000187049-TMEM216	TMEM216	0.145408	0.132615	0.056	0.05	1	not significant
ENSG00000059728-MXD1	MXD1	0.145419	0.350097	0.03	0.025	1	not significant
ENSG00000179832-MROH1	MROH1	0.14542	-0.329987	0.01	0.013	1	not significant
ENSG00000148842-CNNM2	CNNM2	0.145525	0.283279	0.022	0.018	1	not significant
ENSG00000133393-FOPNL	FOPNL	0.145635	-0.18129	0.066	0.073	1	not significant
ENSG00000196110-ZNF699	ZNF699	0.145979	-0.162799	0.035	0.041	1	not significant
ENSG00000086300-SNX10	SNX10	0.145983	0.301582	0.031	0.027	1	not significant
ENSG00000100416-TRMU	TRMU	0.146034	-0.193402	0.04	0.046	1	not significant
ENSG00000165209-STRBP	STRBP	0.146039	0.163852	0.058	0.052	1	not significant
ENSG00000244752-CRYBB2	CRYBB2	0.14604	-0.349711	0.007	0.01	1	not significant
ENSG00000218739-CEBPZOS	CEBPZOS	0.146181	-0.145808	0.123	0.132	1	not significant
ENSG00000163069-SGCB	SGCB	0.146228	-0.251692	0.018	0.022	1	not significant
ENSG00000100934-SEC23A	SEC23A	0.146251	0.170833	0.051	0.045	1	not significant
ENSG00000083097-DOP1A	DOP1A	0.146516	0.243029	0.058	0.052	1	not significant
ENSG00000221914-PPP2R2A	PPP2R2A	0.146572	-0.127732	0.096	0.104	1	not significant
ENSG00000172785-CBWD1	CBWD1	0.146579	0.233653	0.019	0.016	1	not significant
ENSG00000135404-CD63	CD63	0.146877	0.0418726	0.276	0.263	1	not significant
ENSG00000132254-ARFIP2	ARFIP2	0.146905	-0.304451	0.025	0.03	1	not significant
ENSG00000172164-SNTB1	SNTB1	0.147027	0.0722146	0.028	0.023	1	not significant
ENSG00000125743-SNRPD2	SNRPD2	0.14706	0.0496522	0.654	0.644	1	not significant
[truncated: 7,677 more rows]

## Sheet: longitudinal_ADT_DE
	Name	ADT_ID	p_val	avg_log2FC	pct.1	pct.2	p_val_adj	diffexpressed
ADT-C0046	Hu.CD8	CD8	1.34e-33	0.217985	0.975	0.972	2.47e-31	up in post
ADT-C0087	Hu.CD45RO	CD45RO	1.98e-18	-0.289122	0.933	0.93	3.65e-16	up in pre
ADT-C0367	Hu.CD2	CD2	8.38e-17	0.133078	0.973	0.976	1.54e-14	up in post
ADT-C0088	Hu.CD279	CD279	4e-16	-0.186341	0.976	0.981	7.35e-14	up in pre
ADT-C0576	Hu.CD49d	CD49d	8e-16	-0.0909931	0.994	0.995	1.47e-13	up in pre
ADT-C0391	Hu.CD45_HI30	CD45	9.58e-16	0.100236	0.996	0.996	1.76e-13	up in post
ADT-C0073	HuMs.CD44	CD44	8.72e-14	0.165662	0.946	0.949	1.61e-11	up in post
ADT-C0357	Hu.CD43	CD43	1.84e-13	0.144462	0.99	0.987	3.39e-11	up in post
ADT-C0063	Hu.CD45RA	CD45RA	4.52e-13	0.224269	0.921	0.909	8.32e-11	up in post
ADT-C0185	Hu.CD11a	CD11a	3.08e-11	0.112382	0.972	0.97	5.67e-09	up in post
ADT-C0029	Hu.CD48	CD48	2.31e-10	0.263926	0.549	0.509	4.25e-08	up in post
ADT-C1277	Hu.CD312_EMR2	CD312	1.29e-09	-0.0936126	0.991	0.993	2.38e-07	up in pre
ADT-C0153	Hu.KLRG1	KLRG1	1.32e-09	-0.128206	0.878	0.884	2.43e-07	up in pre
ADT-C0845	Hu.CD99	CD99	2.29e-09	0.107864	0.967	0.968	4.22e-07	up in post
ADT-C0156	Hu.CD95	CD95	4.99e-09	-0.0664165	0.987	0.988	9.19e-07	up in pre
ADT-C0026	Hu.CD47	CD47	3.39e-08	0.105872	0.929	0.93	6.24e-06	up in post
ADT-C0066	Hu.CD7	CD7	9.4e-08	0.130985	0.886	0.88	1.73e-05	up in post
ADT-C0245	Hu.CD106	CD106	5.38e-07	-0.130828	0.641	0.667	9.89e-05	up in pre
ADT-C0146	Hu.CD69	CD69	3.47e-06	-0.38753	0.382	0.418	0.000637905	up in pre
ADT-C0171	HuMsRt.CD278	CD278	4.8e-06	-0.10349	0.926	0.936	0.000883994	up in pre
ADT-C0141	Hu.CD195	CD195	6.62e-06	0.18683	0.713	0.7	0.00121774	up in post
ADT-C0070	HuMs.CD49f	CD49f	1.47e-05	-0.0665658	0.888	0.897	0.00271285	up in pre
ADT-C0147	Hu.CD62L	CD62L	5.72e-05	0.154613	0.508	0.474	0.0105214	up in post
ADT-C0912	Hu.GPR56	GPR56	0.000124589	-0.177039	0.652	0.684	0.0229244	up in pre
ADT-C0058	Hu.HLA.ABC	HLA-ABC	0.000171046	0.0525099	0.961	0.958	0.0314724	up in post
ADT-C0353	Hu.CD41	CD41	0.000487633	0.00270635	0.342	0.374	0.0897245	not significant
ADT-C0217	Hu.CD54	CD54	0.000536775	-0.0632553	0.868	0.885	0.0987667	not significant
ADT-C0034	Hu.CD3_UCHT1	CD3	0.000887608	-0.0386798	0.995	0.994	0.16332	not significant
ADT-C0159	Hu.HLA.DR	HLA-DR	0.00155166	-0.139987	0.861	0.873	0.285506	not significant
ADT-C0005	Hu.CD80	CD80	0.00179655	-0.135344	0.299	0.328	0.330565	not significant
ADT-C0176	Hu.CD39	CD39	0.00187825	0.0885626	0.282	0.256	0.345598	not significant
ADT-C0060	Hu.CD90	CD90	0.00213986	0.132537	0.394	0.366	0.393734	not significant
ADT-C0023	Hu.CD155	CD155	0.00217059	0.224211	0.211	0.187	0.399388	not significant
ADT-C0140	Hu.CD183	CD183	0.00217149	-0.0545055	0.946	0.949	0.399553	not significant
ADT-C0175	Hu.CD96	CD96	0.0025558	0.0521364	0.992	0.991	0.470268	not significant
ADT-C0370	Hu.CD303	CD303	0.00718887	0.0929943	0.217	0.195	1	not significant
ADT-C0386	Hu.CD28	CD28	0.00773393	-0.103925	0.613	0.626	1	not significant
ADT-C0047	Hu.CD56	CD56	0.00786378	0.147571	0.25	0.228	1	not significant
ADT-C0027	Hu.CD70	CD70	0.0112716	-0.0646743	0.569	0.591	1	not significant
ADT-C0189	Hu.CD244	CD244	0.0144418	0.0530688	0.942	0.949	1	not significant
ADT-C0575	Hu.CD49a	CD49a	0.0160524	0.251489	0.263	0.247	1	not significant
ADT-C0358	Hu.CD163	CD163	0.0169219	-0.112985	0.228	0.248	1	not significant
ADT-C0071	Hu.CD194	CD194	0.0186565	0.377358	0.108	0.123	1	not significant
ADT-C0169	Hu.CD366	CD366	0.0291311	-0.0767508	0.216	0.235	1	not significant
ADT-C0167	Hu.CD35	CD35	0.0307461	0.202334	0.166	0.15	1	not significant
ADT-C0224	Hu.TCR.AB	TCR-AB	0.0308995	-0.0383597	0.927	0.936	1	not significant
ADT-C1136	Hu.CD181	CD181	0.0421819	-0.0712272	0.562	0.582	1	not significant
ADT-C0373	Hu.CD81	CD81	0.048615	-0.0154568	0.99	0.99	1	not significant
ADT-C0009	Hu.CD275	CD275	0.0490326	-0.0622025	0.402	0.418	1	not significant
ADT-C0170	Hu.CD272	CD272	0.0530693	0.0399421	0.805	0.8	1	not significant
ADT-C0592	Hu.CD158b	CD158b	0.0580569	-0.0741916	0.342	0.359	1	not significant
ADT-C0064	Hu.CD123	CD123	0.0607661	0.121158	0.338	0.327	1	not significant
ADT-C0165	Hu.CD314	CD314	0.0826999	-0.0848232	0.761	0.774	1	not significant
ADT-C0872	Hu.CD84	CD84	0.0851326	-0.0571821	0.644	0.644	1	not significant
ADT-C0420	Hu.CD158	CD158	0.0885452	-0.0275413	0.549	0.537	1	not significant
ADT-C0396	Hu.CD26	CD26	0.0887793	0.0940545	0.478	0.465	1	not significant
ADT-C0247	Hu.CD267	CD267	0.0917398	-0.0499747	0.586	0.594	1	not significant
ADT-C0164	Hu.CD1d	CD1d	0.0956843	0.0968351	0.16	0.148	1	not significant
ADT-C0801	Hu.CD337	CD337	0.106053	-0.072614	0.352	0.364	1	not significant
ADT-C0053	Hu.CD11c	CD11c	0.112036	0.0340017	0.099	0.09	1	not significant
ADT-C0397	Hu.CD193	CD193	0.126844	0.0292923	0.886	0.881	1	not significant
ADT-C0355	Hu.CD137	CD137	0.13316	-0.0457756	0.628	0.645	1	not significant
ADT-C0406	Hu.CD304	CD304	0.135374	0.058971	0.376	0.361	1	not significant
ADT-C0364	Hu.CD13	CD13	0.13951	-0.0721113	0.083	0.091	1	not significant
ADT-C0158	Hu.CD134	CD134	0.147095	-0.0396228	0.767	0.782	1	not significant
ADT-C0142	Hu.CD32	CD32	0.150427	0.0550404	0.17	0.159	1	not significant
ADT-C0361	Hu.CD59	CD59	0.159914	-0.0331093	0.843	0.84	1	not significant
ADT-C0054	Hu.CD34	CD34	0.161804	-0.0450637	0.447	0.461	1	not significant
ADT-C0101	Hu.CD335	CD335	0.16725	-0.107432	0.196	0.206	1	not significant
ADT-C0155	Hu.CD107a	CD107a	0.175953	-0.0516201	0.467	0.48	1	not significant
ADT-C0861	Hu.CD151	CD151	0.178154	-0.0542252	0.771	0.769	1	not significant
ADT-C0219	Hu.CD119	CD119	0.179053	0.0284745	0.566	0.558	1	not significant
ADT-C0006	Hu.CD86	CD86	0.186853	0.0443017	0.041	0.036	1	not significant
ADT-C0151	Hu.CD152	CD152	0.196751	0.0304275	0.665	0.658	1	not significant
ADT-C0853	Hu.CLEC12A	CLEC12A	0.204408	0.0330498	0.164	0.154	1	not significant
ADT-C0166	Hu.CD66b	CD66b	0.221406	0.0392726	0.496	0.482	1	not significant
ADT-C0389	Hu.CD38_HIT2	CD38	0.223784	0.129486	0.608	0.608	1	not significant
ADT-C0061	Hu.CD117	CD117	0.225077	0.0211108	0.464	0.476	1	not significant
ADT-C1018	Hu.HLA.DR.DP.DQ	HLA-DR/DP/DQ	0.229832	0.0195341	0.708	0.724	1	not significant
ADT-C0068	Hu.CD105_43A3	CD105	0.243893	0.0592277	0.242	0.235	1	not significant
ADT-C0351	Hu.CD135	CD135	0.262215	-0.0366496	0.733	0.738	1	not significant
ADT-C1456	Hu.GangliosideGD2	GangliosideGD2	0.262619	-0.0405174	0.401	0.411	1	not significant
ADT-C1375	Hu.CD159c_NKG2C	CD159c	0.26327	0.0564331	0.465	0.456	1	not significant
ADT-C0123	Hu.CD326	CD326	0.279469	-0.0331391	0.535	0.546	1	not significant
ADT-C1250	Hu.CD227_MUC1	CD227	0.285249	0.0526716	0.625	0.624	1	not significant
ADT-C0385	Hu.CD18	CD18	0.298231	0.00938981	0.989	0.991	1	not significant
ADT-C0168	Hu.CD57	CD57	0.303472	0.279883	0.287	0.281	1	not significant
ADT-C0050	Hu.CD19	CD19	0.316494	-0.0855397	0.087	0.093	1	not significant
ADT-C0599	Hu.CD158e1	CD158e1	0.317329	0.0308633	0.06	0.056	1	not significant
ADT-C0145	Hu.CD103	CD103	0.317817	0.269948	0.246	0.241	1	not significant
ADT-C0372	Hu.CD61	CD61	0.333502	0.013874	0.295	0.304	1	not significant
ADT-C0179	Hu.CX3CR1	CX3CR1	0.35264	0.0228471	0.508	0.499	1	not significant
ADT-C0390	Hu.CD127	CD127	0.359818	0.0227932	0.884	0.876	1	not significant
ADT-C0867	Hu.CD94	CD94	0.38386	0.0116669	0.516	0.501	1	not significant
ADT-C0055	Hu.CD138_MI15	CD138	0.400739	0.038923	0.475	0.47	1	not significant
ADT-C0446	Hu.CD93	CD93	0.408113	-0.0272047	0.259	0.268	1	not significant
ADT-C0234	Hu.CD68	CD68	0.415785	0.0310993	0.556	0.553	1	not significant
ADT-C0161	Hu.CD11b	CD11b	0.442009	-0.0231429	0.409	0.416	1	not significant
ADT-C0083	Hu.CD16	CD16	0.451198	0.0504731	0.218	0.213	1	not significant
ADT-C0404	Hu.CD63	CD63	0.453622	-0.0320755	0.495	0.499	1	not significant
ADT-C0032	Hu.CD154	CD154	0.475699	-0.0181781	0.652	0.658	1	not significant
ADT-C0196	Hu.CD235ab	CD235ab	0.488815	-0.141545	0.078	0.082	1	not significant
ADT-C0246	Hu.CD122	CD122	0.492101	0.0353949	0.704	0.696	1	not significant
ADT-C0597	Hu.CD209	CD209	0.492144	-0.0234443	0.391	0.4	1	not significant
ADT-C0152	Hu.CD223	CD223	0.492328	0.0122637	0.802	0.805	1	not significant
ADT-C0920	Hu.CD82	CD82	0.502174	0.034855	0.967	0.955	1	not significant
ADT-C1249	Hu.CD85d_ILT4	CD85d	0.502185	-0.0240548	0.585	0.591	1	not significant
ADT-C0866	Hu.CLEC1B	CLEC1B	0.512201	-0.0470289	0.058	0.062	1	not significant
ADT-C0242	Hu.CD192	CD192	0.517976	0.020822	0.452	0.448	1	not significant
ADT-C0102	Hu.CD294	CD294	0.526068	0.0343909	0.594	0.592	1	not significant
ADT-C0100	Hu.CD20_2H7	CD20	0.526899	0.0198824	0.063	0.06	1	not significant
ADT-C0600	Hu.CD158f	CD158f	0.527014	-0.0399409	0.576	0.579	1	not significant
ADT-C1374	Hu.CD159a_NKG2A	CD159a	0.531631	0.0170251	0.568	0.562	1	not significant
ADT-C0081	Hu.CD14_M5E2	CD14	0.535959	-0.0231865	0.159	0.164	1	not significant
ADT-C0124	Hu.CD31	CD31	0.536267	0.00999914	0.907	0.905	1	not significant
ADT-C0028	Hu.CD30	CD30	0.536674	0.0143623	0.832	0.845	1	not significant
ADT-C0218	Hu.CD62P	CD62P	0.541038	0.0622712	0.125	0.121	1	not significant
ADT-C0154	Hu.CD27	CD27	0.55722	0.0232606	0.798	0.79	1	not significant
ADT-C0897	Hu.CD23	CD23	0.558452	-0.00813679	0.645	0.635	1	not significant
ADT-C0031	Hu.CD40	CD40	0.573017	0.0415769	0.178	0.174	1	not significant
ADT-C0352	Hu.FceRIa	FceRIa	0.595222	-0.0422996	0.214	0.218	1	not significant
ADT-C0366	Hu.CD184	CD184	0.597889	-0.012328	1	0.999	1	not significant
ADT-C0008	Hu.CD273	CD273	0.598648	0.071141	0.273	0.282	1	not significant
ADT-C0187	Hu.CD79b	CD79b	0.599149	-0.0200602	0.221	0.227	1	not significant
ADT-C0363	Hu.CD124	CD124	0.603684	0.0108555	0.656	0.654	1	not significant
ADT-C0199	Hu.Siglec.8	Siglec-8	0.609473	-0.0142178	0.555	0.565	1	not significant
ADT-C0359	Hu.CD83	CD83	0.612083	0.0123535	0.823	0.814	1	not significant
ADT-C0802	Hu.CD336	CD336	0.61471	-0.00967694	0.925	0.927	1	not significant
ADT-C0804	Hu.CD186	CD186	0.622239	0.0307578	0.391	0.389	1	not significant
ADT-C0149	Hu.CD161	CD161	0.624391	0.00288834	0.555	0.553	1	not significant
ADT-C0206	Hu.CD169	CD169	0.633798	-0.00274663	0.402	0.398	1	not significant
ADT-C0163	Hu.CD141	CD141	0.635009	0.00119868	0.553	0.549	1	not significant
ADT-C0174	Hu.CD58	CD58	0.635344	0.0068311	0.922	0.922	1	not significant
ADT-C0181	Hu.CD21	CD21	0.652846	0.128872	0.048	0.05	1	not significant
ADT-C0033	Hu.CD52	CD52	0.662589	-0.0249877	0.875	0.865	1	not significant
ADT-C0072	Hu.CD4_RPA.T4	CD4	0.665821	0.0104192	0.265	0.263	1	not significant
ADT-C0923	Hu.NKp80	NKp80	0.67167	0.0348172	0.86	0.859	1	not significant
ADT-C0205	Hu.CD206	CD206	0.675572	0.022906	0.396	0.393	1	not significant
ADT-C0144	Hu.CD185	CD185	0.677849	-0.0283579	0.38	0.384	1	not significant
ADT-C0138	Hu.CD5	CD5	0.677916	-0.0339999	0.991	0.992	1	not significant
ADT-C0132	Hu.EGFR	EGFR	0.682366	0.0276043	0.334	0.329	1	not significant
ADT-C0148	Hu.CD197	CD197	0.684855	0.0286949	0.705	0.714	1	not significant
ADT-C0407	Hu.CD36	CD36	0.686395	0.19384	0.021	0.02	1	not significant
ADT-C1248	Hu.CD85k_ILT3	CD85k	0.718373	-0.00624572	0.584	0.589	1	not significant
ADT-C0577	Hu.CD73	CD73	0.7525	0.0962327	0.567	0.568	1	not significant
ADT-C0143	Hu.CD196	CD196	0.759919	-0.00179595	0.148	0.146	1	not significant
ADT-C0447	Hu.CD200	CD200	0.765459	0.0173498	0.692	0.692	1	not significant
ADT-C0162	Hu.CD64	CD64	0.769753	0.0404678	0.098	0.1	1	not significant
ADT-C0180	Hu.CD24	CD24	0.771361	0.0221543	0.611	0.609	1	not significant
ADT-C0056	Hu.CD269	CD269	0.783506	0.00336029	0.882	0.875	1	not significant
ADT-C0007	Hu.CD274	CD274	0.791576	-0.00659355	0.354	0.358	1	not significant
ADT-C1296	Hu.CD49e	CD49e	0.843229	0.0312195	0.948	0.948	1	not significant
ADT-C0579	Hu.CD9	CD9	0.844826	0.113042	0.433	0.432	1	not significant
ADT-C0896	Hu.CD85j	CD85j	0.859051	-0.0145493	0.667	0.663	1	not significant
ADT-C0368	Hu.CD226_11A8	CD226	0.864737	-0.0316557	0.73	0.723	1	not significant
ADT-C0393	Hu.CD22	CD22	0.883911	-0.0653013	0.116	0.116	1	not significant
ADT-C0089	Hu.TIGIT	TIGIT	0.888689	0.0227125	0.922	0.937	1	not significant
ADT-C1261	Hu.CD191_CCR1	CD191	0.891891	0.00401044	0.574	0.581	1	not significant
ADT-C0360	Hu.CD357	CD357	0.899263	0.0247733	0.677	0.686	1	not significant
ADT-C0085	Hu.CD25	CD25	0.929449	0.0448608	0.249	0.249	1	not significant
ADT-C0160	Hu.CD1c	CD1c	0.936206	0.00491258	0.072	0.072	1	not significant
ADT-C0052	Hu.CD33	CD33	0.941023	-0.161825	0.017	0.017	1	not significant
ADT-C0215	Hu.CD268	CD268	0.966119	0.00976158	0.116	0.116	1	not significant
ADT-C0594	Hu.CD133_S16016B	CD133	0.966809	0.0136091	0.683	0.686	1	not significant
ADT-C0062	Hu.CD10	CD10	0.977643	0.00757583	0.323	0.322	1	not significant
ADT-C0127	Hu.Podoplanin	Podoplanin	0.996911	0.00675725	0.704	0.71	1	not significant

## Sheet: longitudinal_GSN_up
subnet	Term Summary	Members	Harmonic Mean adj.P.Val.HIV	min adj.P.Val.HIV	Harmonic Mean adj.P.Val.CMV	min adj.P.Val.CMV	STLF.HM	STLF.GM	Member_Gene_Sets
1	oxidative phosphorylation	44	4.47018e-10	2.06626e-11	1.39356e-09	4.20785e-11	-1716.64	-213.315	KEGG_OXIDATIVE_PHOSPHORYLATION, GOBP_OXIDATIVE_PHOSPHORYLATION, WP_ELECTRON_TRANSPORT_CHAIN_OXPHOS_SYSTEM_IN_MITOCHONDRIA, KEGG_PARKINSONS_DISEASE, GOCC_INNER_MITOCHONDRIAL_MEMBRANE_PROTEIN_COMPLEX, KEGG_ALZHEIMERS_DISEASE, GOCC_RESPIRASOME, REACTOME_RESPIRATORY_ELECTRON_TRANSPORT_ATP_SYNTHESIS_BY_CHEMIOSMOTIC_COUPLING_AND_HEAT_PRODUCTION_BY_UNCOUPLING_PROTEINS, GOBP_AEROBIC_RESPIRATION, GOCC_MIT…
2	atp synthesis coupled proton transport	24	1.9259e-07	8.14216e-09	1.65126e-06	7.23026e-08	-1508.05	-176.663	GOBP_PROTON_TRANSMEMBRANE_TRANSPORT, GOMF_PROTON_TRANSMEMBRANE_TRANSPORTER_ACTIVITY, GOBP_ATP_SYNTHESIS_COUPLED_PROTON_TRANSPORT, GOBP_INORGANIC_ION_TRANSMEMBRANE_TRANSPORT, GOBP_MITOCHONDRIAL_ATP_SYNTHESIS_COUPLED_PROTON_TRANSPORT, GOBP_CATION_TRANSMEMBRANE_TRANSPORT, REACTOME_FORMATION_OF_ATP_BY_CHEMIOSMOTIC_COUPLING, GOCC_PROTON_TRANSPORTING_ATP_SYNTHASE_COMPLEX, GOBP_CATION_TRANSPORT, GOBP_IO…
3	oxidoreductase activity	7	0.000160223	3.31543e-05	0.000167168	2.97541e-05	-136.775	-67.3082	GOCC_CYTOCHROME_COMPLEX, GOCC_RESPIRATORY_CHAIN_COMPLEX_IV, GOMF_OXIDOREDUCTASE_ACTIVITY_ACTING_ON_A_HEME_GROUP_OF_DONORS, KEGG_CARDIAC_MUSCLE_CONTRACTION, WP_MITOCHONDRIAL_COMPLEX_IV_ASSEMBLY, GOBP_MITOCHONDRIAL_ELECTRON_TRANSPORT_CYTOCHROME_C_TO_OXYGEN, REACTOME_TP53_REGULATES_METABOLIC_GENES
4	innate immune signal transduction	5	0.00273218	0.000663812	0.487727	0.167827	-105.647	-40.078	BIOCARTA_NKCELLS_PATHWAY, GOBP_RESPONSE_TO_LECTIN, GOBP_INNATE_IMMUNE_RESPONSE_ACTIVATING_SIGNAL_TRANSDUCTION, GOBP_REGULATION_OF_INNATE_IMMUNE_RESPONSE, REACTOME_DAP12_SIGNALING
5	response to toxic substance	4	0.00897331	0.00330516	0.766875	0.601516	-312.979	-76.603	GOBP_RESPONSE_TO_TOXIC_SUBSTANCE, GOBP_DETOXIFICATION, GOBP_GLUTATHIONE_METABOLIC_PROCESS, GOBP_REGULATION_OF_MITOCHONDRIAL_MEMBRANE_POTENTIAL
6	immunoregulatory interactions	8	0.0098184	0.00270839	0.212638	0.0476798	-161.108	-38.2402	GOCC_MHC_CLASS_I_PEPTIDE_LOADING_COMPLEX, REACTOME_IMMUNOREGULATORY_INTERACTIONS_BETWEEN_A_LYMPHOID_AND_A_NON_LYMPHOID_CELL, KEGG_ANTIGEN_PROCESSING_AND_PRESENTATION, GOBP_POSITIVE_REGULATION_OF_CELL_KILLING, GOBP_LEUKOCYTE_MEDIATED_CYTOTOXICITY, REACTOME_ANTIGEN_PRESENTATION_FOLDING_ASSEMBLY_AND_PEPTIDE_LOADING_OF_CLASS_I_MHC, GOMF_MHC_PROTEIN_BINDING, GOBP_REGULATION_OF_T_CELL_MEDIATED_CYTOTOXI…
7	mhc class ib receptor activity	2	0.0110198	0.00633082	0.859707	0.814962	-28.3741	-28.3741	GOMF_MHC_CLASS_IB_RECEPTOR_ACTIVITY, GOMF_MHC_CLASS_I_PROTEIN_COMPLEX_BINDING
8	cellular response to iron ion	2	0.00705319	0.00635003	0.0622253	0.0379564	-15.9993	-15.9993	GOBP_CELLULAR_RESPONSE_TO_IRON_ION, GOBP_REGULATION_OF_IRON_ION_TRANSPORT
9	forebrain generation of neurons	2	0.0109003	0.00793148	0.600501	0.545351	-76.9369	-76.9369	GOBP_FOREBRAIN_GENERATION_OF_NEURONS, GOBP_FOREBRAIN_NEURON_DIFFERENTIATION
10	anatomical structure arrangement	1	0.0079843	0.0079843	1	1	NA	NA	GOBP_ANATOMICAL_STRUCTURE_ARRANGEMENT
11	negative regulation of viral genome replication	3	0.006806	0.0034924	0.986757	0.961297	-251.461	-110.25	GOBP_NEGATIVE_REGULATION_OF_VIRAL_GENOME_REPLICATION, HALLMARK_INTERFERON_ALPHA_RESPONSE, HALLMARK_INTERFERON_GAMMA_RESPONSE
12	ctl pathway	1	0.0133036	0.0133036	0.366252	0.366252	NA	NA	BIOCARTA_CTL_PATHWAY
13	regulation of forebrain neuron differentiation	1	0.0170728	0.0170728	0.0687667	0.0687667	NA	NA	GOBP_REGULATION_OF_FOREBRAIN_NEURON_DIFFERENTIATION
14	early endosome lumen	1	0.0261688	0.0261688	0.171017	0.171017	NA	NA	GOCC_EARLY_ENDOSOME_LUMEN
15	cellular response to nicotine	1	0.0378348	0.0378348	0.756393	0.756393	NA	NA	GOBP_CELLULAR_RESPONSE_TO_NICOTINE
16	myosin heavy chain binding	1	0.0396367	0.0396367	0.537021	0.537021	NA	NA	GOMF_MYOSIN_HEAVY_CHAIN_BINDING
17	activation of janus kinase activity	3	0.0407168	0.0368111	0.908109	0.855406	-43.4053	-33.2771	GOBP_REGULATION_OF_ACTIVATION_OF_JANUS_KINASE_ACTIVITY, GOBP_ACTIVATION_OF_JANUS_KINASE_ACTIVITY, GOBP_POSITIVE_REGULATION_OF_RECEPTOR_SIGNALING_PATHWAY_VIA_STAT
18	stress response to metal ion	1	0.0417044	0.0417044	0.958356	0.958356	NA	NA	GOBP_STRESS_RESPONSE_TO_METAL_ION
19	hfe transferrin receptor complex	1	0.0451488	0.0451488	0.288135	0.288135	NA	NA	GOCC_HFE_TRANSFERRIN_RECEPTOR_COMPLEX
20	modulation by mtb of host immune system	1	0.0451488	0.0451488	0.59421	0.59421	NA	NA	REACTOME_MODULATION_BY_MTB_OF_HOST_IMMUNE_SYSTEM
21	effects of nitric oxide	1	0.274241	0.274241	0.0413791	0.0413791	NA	NA	WP_EFFECTS_OF_NITRIC_OXIDE
22	respiratory chain complex iii	1	0.377399	0.377399	0.0098618	0.0098618	NA	NA	GOCC_RESPIRATORY_CHAIN_COMPLEX_III
23	neuroinflammation	1	0.492554	0.492554	0.0468381	0.0468381	NA	NA	WP_NEUROINFLAMMATION
24	regulation of atp biosynthetic process	1	0.551528	0.551528	0.0413791	0.0413791	NA	NA	GOBP_REGULATION_OF_ATP_BIOSYNTHETIC_PROCESS

## Sheet: longitdudinal_GSN_dn
subnet	Term Summary	Members	Harmonic Mean adj.P.Val.HIV	min adj.P.Val.HIV	Harmonic Mean adj.P.Val.CMV	min adj.P.Val.CMV	STLF.HM	STLF.GM	Member_Gene_Sets
1	translation elongation	53	2.04409e-49	7.11431e-51	6.40974e-20	2.91194e-21	-1978.08	-169.867	REACTOME_EUKARYOTIC_TRANSLATION_ELONGATION, KEGG_RIBOSOME, WP_CYTOPLASMIC_RIBOSOMAL_PROTEINS, REACTOME_SELENOAMINO_ACID_METABOLISM, GOCC_CYTOSOLIC_RIBOSOME, REACTOME_EUKARYOTIC_TRANSLATION_INITIATION, REACTOME_RESPONSE_OF_EIF2AK4_GCN2_TO_AMINO_ACID_DEFICIENCY, REACTOME_NONSENSE_MEDIATED_DECAY_NMD, REACTOME_SRP_DEPENDENT_COTRANSLATIONAL_PROTEIN_TARGETING_TO_MEMBRANE, GOBP_CYTOPLASMIC_TRANSLATION, …
2	glycolysis	22	3.59451e-13	1.63403e-14	0.553006	0.0700159	-521.715	-62.7018	HALLMARK_HYPOXIA, WP_AEROBIC_GLYCOLYSIS, WP_GLYCOLYSIS_AND_GLUCONEOGENESIS, KEGG_GLYCOLYSIS_GLUCONEOGENESIS, WP_CORI_CYCLE, REACTOME_GLUCONEOGENESIS, WP_GLYCOLYSIS_IN_SENESCENCE, GOBP_PYRUVATE_METABOLIC_PROCESS, GOBP_NUCLEOTIDE_PHOSPHORYLATION, GOBP_ADP_METABOLIC_PROCESS, WP_CLEAR_CELL_RENAL_CELL_CARCINOMA_PATHWAYS, REACTOME_GLYCOLYSIS, WP_METABOLIC_REPROGRAMMING_IN_COLON_CANCER, GOBP_RIBONUCLEOS…
3	cell substrate junction	5	0.00020439	4.20437e-05	0.0434171	0.0117597	-987.468	-194.074	GOCC_CELL_SUBSTRATE_JUNCTION, GOCC_ANCHORING_JUNCTION, GOCC_NEURON_TO_NEURON_SYNAPSE, GOMF_CADHERIN_BINDING, GOCC_SYNAPSE
4	hif1 signaling	2	0.00014059	7.07882e-05	1	1	-32.2755	-32.2755	WP_PHOTODYNAMIC_THERAPYINDUCED_HIF1_SURVIVAL_SIGNALING, WP_HEREDITARY_LEIOMYOMATOSIS_AND_RENAL_CELL_CARCINOMA_PATHWAY
5	hif1a and pparg regulation of glycolysis	1	0.000185635	0.000185635	0.890065	0.890065	NA	NA	WP_HIF1A_AND_PPARG_REGULATION_OF_GLYCOLYSIS
6	antimicrobial immune response	3	0.000709143	0.000380701	1	1	-54.2237	-44.2893	GOBP_KILLING_OF_CELLS_OF_ANOTHER_ORGANISM, GOBP_ANTIMICROBIAL_HUMORAL_IMMUNE_RESPONSE_MEDIATED_BY_ANTIMICROBIAL_PEPTIDE, GOBP_ANTIMICROBIAL_HUMORAL_RESPONSE
7	fructose-1,6-bisphosphate metabolism	2	0.00281432	0.0016312	1	1	-22.3875	-22.3875	GOBP_FRUCTOSE_1_6_BISPHOSPHATE_METABOLIC_PROCESS, KEGG_FRUCTOSE_AND_MANNOSE_METABOLISM
8	rough ER	1	0.0020072	0.0020072	1	1	NA	NA	GOCC_ROUGH_ENDOPLASMIC_RETICULUM
9	ubiquitin protein transferase	5	0.0141595	0.00534812	0.0263904	0.01008	-76.8656	-43.0685	GOMF_UBIQUITIN_PROTEIN_TRANSFERASE_INHIBITOR_ACTIVITY, GOBP_NEGATIVE_REGULATION_OF_UBIQUITIN_PROTEIN_LIGASE_ACTIVITY, GOBP_POSITIVE_REGULATION_OF_SIGNAL_TRANSDUCTION_BY_P53_CLASS_MEDIATOR, GOMF_UBIQUITIN_PROTEIN_TRANSFERASE_REGULATOR_ACTIVITY, GOBP_NEGATIVE_REGULATION_OF_UBIQUITIN_PROTEIN_TRANSFERASE_ACTIVITY
10	cell adhesion molecules	3	0.0219571	0.0124565	1	1	-77.1482	-66.9996	KEGG_CELL_ADHESION_MOLECULES_CAMS, KEGG_GRAFT_VERSUS_HOST_DISEASE, KEGG_ASTHMA
11	carbon oxygen lyase activity	1	0.0124565	0.0124565	0.829894	0.829894	NA	NA	GOMF_CARBON_OXYGEN_LYASE_ACTIVITY
12	IL-3 pathway	7	0.0227247	0.0185075	0.813508	0.564355	-126.904	-65.2518	BIOCARTA_IL3_PATHWAY, BIOCARTA_IGF1_PATHWAY, BIOCARTA_INSULIN_PATHWAY, BIOCARTA_NGF_PATHWAY, WP_ONCOSTATIN_M_SIGNALING_PATHWAY, BIOCARTA_IL2_PATHWAY, WP_IL2_SIGNALING_PATHWAY
13	mRNA 5' UTR binding	1	0.0236371	0.0236371	0.0968533	0.0968533	NA	NA	GOMF_MRNA_5_UTR_BINDING
14	pentose phosphate pathway	2	0.0278191	0.0250701	1	1	-29.6475	-29.6475	GOMF_MONOSACCHARIDE_BINDING, KEGG_PENTOSE_PHOSPHATE_PATHWAY
15	myc targets	1	0.0291007	0.0291007	1	1	NA	NA	HALLMARK_MYC_TARGETS_V1
16	response to oxygen levels	3	0.0208647	0.0111742	1	1	-111.05	-77.1942	GOBP_RESPONSE_TO_OXYGEN_LEVELS, GOBP_CIRCULATORY_SYSTEM_DEVELOPMENT, GOBP_PHOSPHORYLATION
17	ctla4 pathway	1	0.0305261	0.0305261	1	1	NA	NA	BIOCARTA_CTLA4_PATHWAY
18	tnfa signaling via nfkb	1	0.0312453	0.0312453	1	1	NA	NA	HALLMARK_TNFA_SIGNALING_VIA_NFKB
19	plasminogen activation	1	0.033509	0.033509	1	1	NA	NA	GOBP_PLASMINOGEN_ACTIVATION
20	retinal ganglion cell axon guidance	1	0.040125	0.040125	1	1	NA	NA	GOBP_RETINAL_GANGLION_CELL_AXON_GUIDANCE
21	hormone binding	1	0.654231	0.654231	0.0285482	0.0285482	NA	NA	GOMF_HORMONE_BINDING
22	response to axon injury	2	0.888793	0.858097	0.0112026	0.00799678	-124.946	-124.946	GOBP_RESPONSE_TO_AXON_INJURY, GOBP_NEURON_PROJECTION_REGENERATION
23	peripheral nervous system axon regeneration	1	0.867953	0.867953	0.0171801	0.0171801	NA	NA	GOBP_PERIPHERAL_NERVOUS_SYSTEM_AXON_REGENERATION
24	immune response to tuberculosis	1	0.985077	0.985077	0.0171801	0.0171801	NA	NA	WP_IMMUNE_RESPONSE_TO_TUBERCULOSIS
25	benzodiazepine receptor activity	1	1	1	0.0465515	0.0465515	NA	NA	GOMF_BENZODIAZEPINE_RECEPTOR_ACTIVITY
